# Supplementary material for: 4-Meth­oxy-N-(1-methyl-1H-indazol-5-yl)benzene­sulfonamide
Source: Acta Crystallogr Sect E Struct Rep Online. 2013 Aug 7;69(Pt 9):o1398. doi: 10.1107/S1600536813021624 (PMC3884501; doi:10.1107/S1600536813021624)
Supplement: Supplementary file 1 [file e-69-o1398-sup1.cif]

##############################################################################
#                                                                            #
# This CIF contains the data in a paper accepted for publication in          #
# Acta Crystallographica Section E. It conforms to the requirements of       #
# Notes for Authors for Acta Crystallographica Section E, and has been       #
# peer reviewed under the auspices of the IUCr Commission on Journals.       #
#                                                                            #
# Full details of the Crystallographic Information File format               #
# are given in the paper "The Crystallographic Information File (CIF):       #
# a New Standard Archive File for Crystallography" by S. R. Hall, F. H.      #
# Allen and I. D. Brown [Acta Cryst. (1991), A47, 655-685].                  #
#                                                                            #
# The current version of the core CIF dictionary is obtainable from          #
# ftp://ftp.iucr.org/pub/cif_core.dic.                                       #
#                                                                            #
# Software is freely available for graphical display of the structure(s)     #
# in this CIF. For information consult the CIF software page                 #
# http://www.iucr.org/resources/cif/software.                                #
#                                                                            #
# This file may be used for bona fide research purposes within the           #
# scientific community so long as proper attribution is given to the journal # 
# article from which it was obtained.                                        #
#                                                                            #
##############################################################################
data_I
_audit_creation_method     SHELXL-97
_journal_date_recd_electronic     2013-08-01
_journal_date_accepted     2013-08-02
_journal_name_full     'Acta Crystallographica, Section E'
_journal_year     2013
_journal_volume     69
_journal_issue      9
_journal_page_first     o1398
_journal_page_last     o1398
_journal_paper_category     QO
_journal_paper_doi     10.1107/S1600536813021624
_journal_coeditor_code     BT6924
_publ_contact_author_name     'Hakima Chicha'
_publ_contact_author_address
;
Laboratoire de Chimie Organique et Analytique
Universit\'e Sultan Moulay Slimane,
Facult\'e des Sciences et Techniques, B\'eni-Mellal, BP 523, Morocco
;
_publ_contact_author_email     'hakima_chicha@yahoo.fr'
_publ_contact_author_fax     '212 537 77 54 40'
_publ_contact_author_phone     '212 537 77 54 40'
_publ_section_title
;
4-Methoxy-<i>N</i>-(1-methyl-1<i>H</i>-indazol-5-yl)benzenesulfonamide
;
loop_
    _publ_author_name
    _publ_author_address
    'Chicha, Hakima'
;
Laboratoire de Chimie Organique et Analytique
Universit\'e Sultan Moulay Slimane,
Facult\'e des Sciences et Techniques, B\'eni-Mellal, BP 523, Morocco
;
    'Rakib, El Mostapha'
;
Laboratoire de Chimie Organique et Analytique
Universit\'e Sultan Moulay Slimane,
Facult\'e des Sciences et Techniques, B\'eni-Mellal, BP 523, Morocco
;
    'Geffken, Detlef'
;
Department of Pharmaceutical Chemistry, Institute of Pharmacy,
University of Hamburg, Hamburg, Germany
;
    'Saadi, Mohamed'
;
Laboratoire de Chimie du Solide Appliqu\'ee,
Facult\'e des Sciences, Universit\'e Mohammed V-Agdal
Avenue Ibn Battouta, BP 1014, Rabat, Morocco
;
    'El Ammari, Lahcen'
;
Laboratoire de Chimie du Solide Appliqu\'ee,
Facult\'e des Sciences, Universit\'e Mohammed V-Agdal
Avenue Ibn Battouta, BP 1014, Rabat, Morocco
;
_chemical_name_systematic
;
4-Methoxy-<i>N</i>-(1-methyl-1<i>H</i>-indazol-5-yl)benzenesulfonamide
;
_chemical_name_common     ?
_chemical_formula_moiety     'C15 H15 N3 O3 S'
_chemical_formula_sum     'C15 H15 N3 O3 S'
_chemical_formula_iupac     'C15 H15 N3 O3 S'
_chemical_formula_weight     317.36
_chemical_melting_point     ?
_symmetry_cell_setting     monoclinic
_symmetry_space_group_name_H-M     'P 21/n'
_symmetry_space_group_name_Hall     '-P 2yn'
loop_
    _symmetry_equiv_pos_as_xyz
    'x, y, z'
    '-x+1/2, y+1/2, -z+1/2'
    '-x, -y, -z'
    'x-1/2, -y-1/2, z-1/2'
_cell_length_a     10.1069(3)
_cell_length_b     13.6178(3)
_cell_length_c     10.8530(2)
_cell_angle_alpha     90.00
_cell_angle_beta     90.777(2)
_cell_angle_gamma     90.00
_cell_volume     1493.60(6)
_cell_formula_units_Z     4
_cell_measurement_reflns_used     4178
_cell_measurement_theta_min     2.40
_cell_measurement_theta_max     29.57
_cell_measurement_temperature     296(2)
_exptl_crystal_description     Block
_exptl_crystal_colour     colourless
_exptl_crystal_size_max     0.39
_exptl_crystal_size_mid     0.33
_exptl_crystal_size_min     0.23
_exptl_crystal_density_diffrn     1.411
_exptl_crystal_density_meas     ?
_exptl_crystal_density_method     'not measured'
_exptl_crystal_F_000     664
_exptl_absorpt_coefficient_mu     0.233
_exptl_absorpt_correction_type     multi-scan
_exptl_absorpt_process_details     '(SADABS; Bruker, 2009)'
_exptl_absorpt_correction_T_min     0.6510
_exptl_absorpt_correction_T_max     0.7467
_exptl_special_details     ?
_diffrn_ambient_temperature     296(2)
_diffrn_radiation_type     MoK\a
_diffrn_radiation_wavelength     0.71073
_diffrn_radiation_source     'fine-focus sealed tube'
_diffrn_radiation_monochromator     graphite
_diffrn_measurement_device_type     'Bruker X8 APEXII'
_diffrn_measurement_method     '\f and \w scans'
_diffrn_reflns_number     19007
_diffrn_reflns_av_R_equivalents     0.0292
_diffrn_reflns_av_sigmaI/netI     0.0233
_diffrn_reflns_theta_min     2.40
_diffrn_reflns_theta_max     29.57
_diffrn_reflns_theta_full     29.57
_diffrn_measured_fraction_theta_max     1.000
_diffrn_measured_fraction_theta_full     1.000
_diffrn_reflns_limit_h_min     -14
_diffrn_reflns_limit_h_max     13
_diffrn_reflns_limit_k_min     -18
_diffrn_reflns_limit_k_max     18
_diffrn_reflns_limit_l_min     -15
_diffrn_reflns_limit_l_max     15
_refine_special_details
;
Refinement of <i>F</i>^2^ against all reflections. The weighted <i>R</i>-factor
<i>wR</i> and goodness of fit <i>S</i> are based on <i>F</i>^2^, conventional
<i>R</i>-factors <i>R</i> are based on <i>F</i>, with <i>F</i> set to zero for
negative <i>F</i>^2^. The threshold expression of <i>F</i>^2^ >
2\s(<i>F</i>^2^) is used only for calculating <i>R</i>-factors(gt) <i>etc</i>.
and is not relevant to the choice of reflections for refinement.
<i>R</i>-factors based on <i>F</i>^2^ are statistically about twice as large
as those based on <i>F</i>, and <i>R</i>- factors based on all data will be
even larger.
;
_reflns_number_total     4178
_reflns_number_gt     3232
_reflns_threshold_expression     I>2\s(I)
_refine_ls_structure_factor_coef     Fsqd
_refine_ls_matrix_type     full
_refine_ls_R_factor_all     0.0551
_refine_ls_R_factor_gt     0.0407
_refine_ls_wR_factor_gt     0.1138
_refine_ls_wR_factor_ref     0.1248
_refine_ls_goodness_of_fit_ref     1.021
_refine_ls_restrained_S_all     1.021
_refine_ls_number_reflns     4178
_refine_ls_number_parameters     199
_refine_ls_number_restraints     0
_refine_ls_hydrogen_treatment     constr
_refine_ls_weighting_scheme     calc
_refine_ls_weighting_details
         'calc w=1/[\s^2^(Fo^2^)+(0.0694P)^2^+0.2788P] where P=(Fo^2^+2Fc^2^)/3'
_atom_sites_solution_hydrogens     geom
_atom_sites_solution_primary     direct
_atom_sites_solution_secondary     difmap
_refine_ls_shift/su_max     0.000
_refine_ls_shift/su_mean     0.000
_refine_diff_density_max     0.294
_refine_diff_density_min     -0.275
_refine_ls_extinction_method     none
_refine_ls_extinction_coef     ?
loop_
    _atom_type_symbol
    _atom_type_description
    _atom_type_scat_dispersion_real
    _atom_type_scat_dispersion_imag
    _atom_type_scat_source
    'C' 'C' 0.0033 0.0016
                         'International Tables Vol C Tables 4.2.6.8 and 6.1.1.4'
    'H' 'H' 0.0000 0.0000
                         'International Tables Vol C Tables 4.2.6.8 and 6.1.1.4'
    'N' 'N' 0.0061 0.0033
                         'International Tables Vol C Tables 4.2.6.8 and 6.1.1.4'
    'O' 'O' 0.0106 0.0060
                         'International Tables Vol C Tables 4.2.6.8 and 6.1.1.4'
    'S' 'S' 0.1246 0.1234
                         'International Tables Vol C Tables 4.2.6.8 and 6.1.1.4'
_computing_data_collection     'APEX2 (Bruker, 2009)'
_computing_cell_refinement     'SAINT (Bruker, 2009)'
_computing_data_reduction     'SAINT (Bruker, 2009)'
_computing_structure_solution     'SHELXS97 (Sheldrick, 2008)'
_computing_structure_refinement     'SHELXL97 (Sheldrick, 2008)'
_computing_molecular_graphics     'ORTEP-3 for Windows (Farrugia, 2012)'
_computing_publication_material
                               'PLATON (Spek, 2009) and publCIF (Westrip, 2010)'
loop_
    _atom_site_type_symbol
    _atom_site_label
    _atom_site_fract_x
    _atom_site_fract_y
    _atom_site_fract_z
    _atom_site_U_iso_or_equiv
    _atom_site_adp_type
    _atom_site_calc_flag
    _atom_site_refinement_flags
    _atom_site_occupancy
    _atom_site_symmetry_multiplicity
    _atom_site_disorder_assembly
    _atom_site_disorder_group
    C C1 0.35240(14) 0.12964(10) 0.31509(12) 0.0369(3) Uani d . 1 1 . .
    C C2 0.32504(16) 0.16841(11) 0.19599(14) 0.0411(3) Uani d . 1 1 . .
    H H2 0.3091 0.2353 0.1875 0.049 Uiso calc R 1 1 . .
    C C3 0.32149(15) 0.11009(11) 0.09337(13) 0.0395(3) Uani d . 1 1 . .
    H H3 0.3025 0.1356 0.0156 0.047 Uiso calc R 1 1 . .
    C C4 0.34782(13) 0.01018(10) 0.11104(12) 0.0341(3) Uani d . 1 1 . .
    C C5 0.37682(14) -0.02927(10) 0.22857(13) 0.0364(3) Uani d . 1 1 . .
    C C6 0.37813(15) 0.03159(10) 0.33265(13) 0.0379(3) Uani d . 1 1 . .
    H H6 0.3958 0.0065 0.4108 0.045 Uiso calc R 1 1 . .
    C C7 0.39589(17) -0.13088(11) 0.20596(14) 0.0452(4) Uani d . 1 1 . .
    H H7 0.4174 -0.1766 0.2666 0.054 Uiso calc R 1 1 . .
    C C8 0.32417(16) -0.06444(13) -0.10173(13) 0.0479(4) Uani d . 1 1 . .
    H H8A 0.2402 -0.0949 -0.1185 0.072 Uiso calc R 1 1 . .
    H H8B 0.3925 -0.0996 -0.1437 0.072 Uiso calc R 1 1 . .
    H H8C 0.3221 0.0023 -0.1301 0.072 Uiso calc R 1 1 . .
    C C9 0.53540(14) 0.33142(10) 0.36119(13) 0.0379(3) Uani d . 1 1 . .
    C C10 0.46991(15) 0.42076(11) 0.35614(15) 0.0437(3) Uani d . 1 1 . .
    H H10 0.4051 0.4347 0.4136 0.052 Uiso calc R 1 1 . .
    C C11 0.49956(17) 0.48930(11) 0.26688(15) 0.0472(4) Uani d . 1 1 . .
    H H11 0.4541 0.5486 0.2632 0.057 Uiso calc R 1 1 . .
    C C12 0.59753(18) 0.46877(13) 0.18314(15) 0.0494(4) Uani d . 1 1 . .
    C C13 0.6648(2) 0.37995(15) 0.18895(16) 0.0586(5) Uani d . 1 1 . .
    H H13 0.7313 0.3667 0.1329 0.070 Uiso calc R 1 1 . .
    C C14 0.63377(17) 0.31130(12) 0.27713(15) 0.0498(4) Uani d . 1 1 . .
    H H14 0.6786 0.2517 0.2803 0.060 Uiso calc R 1 1 . .
    C C15 0.5734(3) 0.62492(16) 0.0850(2) 0.0806(7) Uani d . 1 1 . .
    H H15A 0.6100 0.6615 0.0179 0.121 Uiso calc R 1 1 . .
    H H15B 0.5874 0.6603 0.1605 0.121 Uiso calc R 1 1 . .
    H H15C 0.4802 0.6159 0.0709 0.121 Uiso calc R 1 1 . .
    N N1 0.35058(13) 0.19331(9) 0.42115(11) 0.0409(3) Uani d . 1 1 . .
    H H1 0.2838 0.2355 0.4224 0.049 Uiso d R 1 1 . .
    N N2 0.37938(15) -0.15242(9) 0.08822(12) 0.0469(3) Uani d . 1 1 . .
    N N3 0.35107(12) -0.06604(9) 0.03012(11) 0.0395(3) Uani d . 1 1 . .
    O O1 0.45149(14) 0.29493(9) 0.58123(10) 0.0567(3) Uani d . 1 1 . .
    O O2 0.58740(13) 0.16972(9) 0.47644(12) 0.0579(3) Uani d . 1 1 . .
    O O3 0.63640(17) 0.53163(11) 0.09322(13) 0.0755(4) Uani d . 1 1 . .
    S S1 0.48793(4) 0.24415(3) 0.47110(3) 0.04197(13) Uani d . 1 1 . .
loop_
    _atom_site_aniso_label
    _atom_site_aniso_U_11
    _atom_site_aniso_U_22
    _atom_site_aniso_U_33
    _atom_site_aniso_U_12
    _atom_site_aniso_U_13
    _atom_site_aniso_U_23
    C1 0.0415(7) 0.0326(7) 0.0365(7) -0.0015(5) -0.0014(5) 0.0031(5)
    C2 0.0483(8) 0.0321(7) 0.0429(7) 0.0028(6) -0.0013(6) 0.0080(6)
    C3 0.0421(8) 0.0392(7) 0.0370(7) 0.0019(6) -0.0040(6) 0.0099(6)
    C4 0.0306(6) 0.0362(7) 0.0356(6) -0.0032(5) -0.0025(5) 0.0033(5)
    C5 0.0394(7) 0.0314(6) 0.0382(7) -0.0036(5) -0.0061(5) 0.0062(5)
    C6 0.0459(8) 0.0325(7) 0.0352(6) -0.0043(6) -0.0044(5) 0.0061(5)
    C7 0.0576(10) 0.0321(7) 0.0455(8) -0.0008(6) -0.0100(7) 0.0048(6)
    C8 0.0482(9) 0.0578(10) 0.0375(7) -0.0042(7) -0.0038(6) -0.0005(7)
    C9 0.0381(7) 0.0349(7) 0.0404(7) 0.0012(6) -0.0068(5) -0.0049(5)
    C10 0.0387(8) 0.0394(8) 0.0530(8) 0.0038(6) 0.0047(6) 0.0003(6)
    C11 0.0449(8) 0.0376(8) 0.0589(9) -0.0007(6) -0.0006(7) 0.0026(7)
    C12 0.0552(10) 0.0494(9) 0.0438(8) -0.0136(8) 0.0020(7) -0.0036(6)
    C13 0.0637(11) 0.0624(11) 0.0502(9) -0.0011(9) 0.0174(8) -0.0140(8)
    C14 0.0531(9) 0.0452(9) 0.0511(9) 0.0092(7) 0.0017(7) -0.0142(7)
    C15 0.114(2) 0.0596(12) 0.0682(13) -0.0229(13) -0.0051(12) 0.0189(10)
    N1 0.0482(7) 0.0341(6) 0.0403(6) 0.0021(5) 0.0011(5) -0.0004(5)
    N2 0.0566(8) 0.0359(6) 0.0480(7) -0.0003(6) -0.0074(6) -0.0004(5)
    N3 0.0433(7) 0.0386(6) 0.0366(6) -0.0015(5) -0.0047(5) 0.0004(5)
    O1 0.0813(9) 0.0532(7) 0.0355(5) 0.0041(6) -0.0057(5) -0.0049(5)
    O2 0.0621(8) 0.0473(7) 0.0638(7) 0.0159(6) -0.0164(6) 0.0051(6)
    O3 0.0955(11) 0.0686(9) 0.0631(8) -0.0169(8) 0.0209(8) 0.0082(7)
    S1 0.0531(2) 0.0361(2) 0.03648(19) 0.00611(15) -0.00831(15) -0.00026(13)
_geom_special_details
;
All s.u.'s (except the s.u. in the dihedral angle between two l.s. planes) are
estimated using the full covariance matrix. The cell s.u.'s are taken into
account individually in the estimation of s.u.'s in distances, angles and
torsion angles; correlations between s.u.'s in cell parameters are only used
when they are defined by crystal symmetry. An approximate (isotropic)
treatment of cell s.u.'s is used for estimating s.u.'s involving l.s. planes.
;
loop_
    _geom_bond_atom_site_label_1
    _geom_bond_atom_site_label_2
    _geom_bond_site_symmetry_2
    _geom_bond_distance
    _geom_bond_publ_flag
    C1 C6 . 1.3731(19) ?
    C1 C2 . 1.4199(19) ?
    C1 N1 . 1.4415(18) ?
    C2 C3 . 1.368(2) ?
    C2 H2 . 0.9300 ?
    C3 C4 . 1.3990(19) ?
    C3 H3 . 0.9300 ?
    C4 N3 . 1.3603(18) ?
    C4 C5 . 1.4111(18) ?
    C5 C6 . 1.401(2) ?
    C5 C7 . 1.419(2) ?
    C6 H6 . 0.9300 ?
    C7 N2 . 1.320(2) ?
    C7 H7 . 0.9300 ?
    C8 N3 . 1.4530(19) ?
    C8 H8A . 0.9600 ?
    C8 H8B . 0.9600 ?
    C8 H8C . 0.9600 ?
    C9 C10 . 1.386(2) ?
    C9 C14 . 1.386(2) ?
    C9 S1 . 1.7553(15) ?
    C10 C11 . 1.381(2) ?
    C10 H10 . 0.9300 ?
    C11 C12 . 1.382(2) ?
    C11 H11 . 0.9300 ?
    C12 O3 . 1.360(2) ?
    C12 C13 . 1.388(3) ?
    C13 C14 . 1.377(3) ?
    C13 H13 . 0.9300 ?
    C14 H14 . 0.9300 ?
    C15 O3 . 1.423(3) ?
    C15 H15A . 0.9600 ?
    C15 H15B . 0.9600 ?
    C15 H15C . 0.9600 ?
    N1 S1 . 1.6370(14) ?
    N1 H1 . 0.8867 ?
    N2 N3 . 1.3633(18) ?
    O1 S1 . 1.4332(12) ?
    O2 S1 . 1.4283(12) ?
loop_
    _geom_angle_atom_site_label_1
    _geom_angle_atom_site_label_2
    _geom_angle_atom_site_label_3
    _geom_angle_site_symmetry_1
    _geom_angle_site_symmetry_3
    _geom_angle
    _geom_angle_publ_flag
    C6 C1 C2 . . 121.47(13) ?
    C6 C1 N1 . . 118.59(12) ?
    C2 C1 N1 . . 119.92(12) ?
    C3 C2 C1 . . 121.86(13) ?
    C3 C2 H2 . . 119.1 ?
    C1 C2 H2 . . 119.1 ?
    C2 C3 C4 . . 116.75(12) ?
    C2 C3 H3 . . 121.6 ?
    C4 C3 H3 . . 121.6 ?
    N3 C4 C3 . . 131.28(13) ?
    N3 C4 C5 . . 106.65(12) ?
    C3 C4 C5 . . 122.07(13) ?
    C6 C5 C4 . . 120.21(13) ?
    C6 C5 C7 . . 135.76(13) ?
    C4 C5 C7 . . 104.01(12) ?
    C1 C6 C5 . . 117.62(12) ?
    C1 C6 H6 . . 121.2 ?
    C5 C6 H6 . . 121.2 ?
    N2 C7 C5 . . 111.63(13) ?
    N2 C7 H7 . . 124.2 ?
    C5 C7 H7 . . 124.2 ?
    N3 C8 H8A . . 109.5 ?
    N3 C8 H8B . . 109.5 ?
    H8A C8 H8B . . 109.5 ?
    N3 C8 H8C . . 109.5 ?
    H8A C8 H8C . . 109.5 ?
    H8B C8 H8C . . 109.5 ?
    C10 C9 C14 . . 119.61(15) ?
    C10 C9 S1 . . 119.11(12) ?
    C14 C9 S1 . . 121.24(12) ?
    C11 C10 C9 . . 120.87(14) ?
    C11 C10 H10 . . 119.6 ?
    C9 C10 H10 . . 119.6 ?
    C10 C11 C12 . . 119.26(15) ?
    C10 C11 H11 . . 120.4 ?
    C12 C11 H11 . . 120.4 ?
    O3 C12 C11 . . 124.13(17) ?
    O3 C12 C13 . . 115.78(16) ?
    C11 C12 C13 . . 120.08(15) ?
    C14 C13 C12 . . 120.46(15) ?
    C14 C13 H13 . . 119.8 ?
    C12 C13 H13 . . 119.8 ?
    C13 C14 C9 . . 119.70(15) ?
    C13 C14 H14 . . 120.2 ?
    C9 C14 H14 . . 120.2 ?
    O3 C15 H15A . . 109.5 ?
    O3 C15 H15B . . 109.5 ?
    H15A C15 H15B . . 109.5 ?
    O3 C15 H15C . . 109.5 ?
    H15A C15 H15C . . 109.5 ?
    H15B C15 H15C . . 109.5 ?
    C1 N1 S1 . . 119.93(10) ?
    C1 N1 H1 . . 114.8 ?
    S1 N1 H1 . . 111.3 ?
    C7 N2 N3 . . 106.21(12) ?
    C4 N3 N2 . . 111.50(11) ?
    C4 N3 C8 . . 128.21(13) ?
    N2 N3 C8 . . 120.24(13) ?
    C12 O3 C15 . . 118.25(16) ?
    O2 S1 O1 . . 119.82(7) ?
    O2 S1 N1 . . 107.85(7) ?
    O1 S1 N1 . . 104.71(8) ?
    O2 S1 C9 . . 108.02(8) ?
    O1 S1 C9 . . 108.41(7) ?
    N1 S1 C9 . . 107.44(6) ?
loop_
    _geom_hbond_atom_site_label_D
    _geom_hbond_atom_site_label_H
    _geom_hbond_atom_site_label_A
    _geom_hbond_site_symmetry_A
    _geom_hbond_distance_DH
    _geom_hbond_distance_HA
    _geom_hbond_distance_DA
    _geom_hbond_angle_DHA
    N1 H1 N2 2 0.89 2.25 3.1335(19) 175.5
    C8 H8A O1 2_545 0.96 2.49 3.391(2) 156.7
_iucr_refine_instructions_details
;
TITL EL13_D336_DRX1_AM1M3 in P2(1)/n
CELL  0.71073  10.1069  13.6178  10.8530   90.000   90.777   90.000
ZERR    4.00   0.0003   0.0003   0.0002    0.000    0.002    0.000
LATT   1
SYMM  1/2 - X, 1/2 + Y, 1/2 - Z
SFAC  C    H    N    O    S
UNIT  60   60   12   12   4
MERG   2
acta
SHEL 40 0.72
FMAP   2
PLAN   10
BOND
BOND $H
HTAB 2.6
HTAB N1 N2_$1
HTAB C8 O1_$2
eqiv $1 -x+1/2, y+1/2, -z+1/2
eqiv $2 -x+1/2, y-1/2, -z+1/2
L.S.  10
TEMP    23.00
WGHT    0.069400    0.278800
FVAR       0.63763
C1    1    0.352404    0.129641    0.315087    11.00000    0.04155    0.03257 =
         0.03648    0.00307   -0.00137   -0.00155
C2    1    0.325039    0.168412    0.195993    11.00000    0.04829    0.03206 =
         0.04295    0.00798   -0.00130    0.00285
AFIX  43
H2    2    0.309074    0.235346    0.187516    11.00000   -1.20000
AFIX   0
C3    1    0.321495    0.110091    0.093373    11.00000    0.04209    0.03919 =
         0.03699    0.00991   -0.00396    0.00195
AFIX  43
H3    2    0.302509    0.135615    0.015643    11.00000   -1.20000
AFIX   0
C4    1    0.347820    0.010181    0.111043    11.00000    0.03064    0.03616 =
         0.03556    0.00333   -0.00249   -0.00325
C5    1    0.376823   -0.029267    0.228567    11.00000    0.03942    0.03141 =
         0.03816    0.00622   -0.00610   -0.00360
C6    1    0.378133    0.031589    0.332648    11.00000    0.04590    0.03247 =
         0.03520    0.00613   -0.00441   -0.00429
AFIX  43
H6    2    0.395798    0.006478    0.410842    11.00000   -1.20000
AFIX   0
C7    1    0.395894   -0.130882    0.205963    11.00000    0.05765    0.03205 =
         0.04549    0.00481   -0.01004   -0.00083
AFIX  43
H7    2    0.417371   -0.176636    0.266626    11.00000   -1.20000
AFIX   0
C8    1    0.324174   -0.064442   -0.101726    11.00000    0.04819    0.05783 =
         0.03746   -0.00049   -0.00383   -0.00424
AFIX  33
H8A   2    0.240214   -0.094948   -0.118496    11.00000   -1.50000
H8B   2    0.392454   -0.099635   -0.143664    11.00000   -1.50000
H8C   2    0.322083    0.002311   -0.130125    11.00000   -1.50000
AFIX   0
C9    1    0.535405    0.331423    0.361193    11.00000    0.03812    0.03489 =
         0.04042   -0.00495   -0.00682    0.00121
C10   1    0.469914    0.420763    0.356142    11.00000    0.03871    0.03944 =
         0.05296    0.00034    0.00474    0.00376
AFIX  43
H10   2    0.405149    0.434750    0.413616    11.00000   -1.20000
AFIX   0
C11   1    0.499559    0.489305    0.266878    11.00000    0.04492    0.03764 =
         0.05885    0.00262   -0.00064   -0.00070
AFIX  43
H11   2    0.454083    0.548624    0.263174    11.00000   -1.20000
AFIX   0
C12   1    0.597534    0.468766    0.183137    11.00000    0.05523    0.04939 =
         0.04376   -0.00357    0.00203   -0.01359
C13   1    0.664794    0.379953    0.188946    11.00000    0.06369    0.06239 =
         0.05025   -0.01402    0.01741   -0.00108
AFIX  43
H13   2    0.731262    0.366733    0.132890    11.00000   -1.20000
AFIX   0
C14   1    0.633775    0.311301    0.277129    11.00000    0.05313    0.04518 =
         0.05115   -0.01422    0.00170    0.00917
AFIX  43
H14   2    0.678636    0.251707    0.280255    11.00000   -1.20000
AFIX   0
C15   1    0.573366    0.624921    0.084987    11.00000    0.11391    0.05958 =
         0.06823    0.01889   -0.00513   -0.02288
AFIX  33
H15A  2    0.609980    0.661459    0.017922    11.00000   -1.50000
H15B  2    0.587436    0.660302    0.160542    11.00000   -1.50000
H15C  2    0.480169    0.615916    0.070948    11.00000   -1.50000
AFIX   0
N1    3    0.350580    0.193315    0.421151    11.00000    0.04825    0.03409 =
         0.04035   -0.00040    0.00107    0.00215
AFIX   3
H1    2    0.283789    0.235508    0.422423    11.00000   -1.20000
AFIX   0
N2    3    0.379384   -0.152423    0.088218    11.00000    0.05663    0.03591 =
         0.04798   -0.00043   -0.00743   -0.00030
N3    3    0.351073   -0.066037    0.030118    11.00000    0.04327    0.03856 =
         0.03665    0.00036   -0.00472   -0.00146
O1    4    0.451494    0.294926    0.581229    11.00000    0.08129    0.05323 =
         0.03552   -0.00486   -0.00572    0.00408
O2    4    0.587404    0.169718    0.476437    11.00000    0.06212    0.04733 =
         0.06383    0.00512   -0.01645    0.01591
O3    4    0.636405    0.531632    0.093217    11.00000    0.09549    0.06857 =
         0.06311    0.00817    0.02090   -0.01692
S1    5    0.487927    0.244154    0.471101    11.00000    0.05310    0.03607 =
         0.03648   -0.00026   -0.00831    0.00611
HKLF 4
REM  EL13_D336_DRX1_AM1M3 in P2(1)/n
REM R1 =  0.0407 for   3232 Fo > 4sig(Fo)  and  0.0551 for all   4178 data
REM    199 parameters refined using      0 restraints
END
WGHT      0.0693      0.2788
REM Highest difference peak  0.294,  deepest hole -0.275,  1-sigma level  0.046
Q1    1   0.3876 -0.0786  0.2289  11.00000  0.05    0.29
Q2    1   0.3723  0.0824  0.3237  11.00000  0.05    0.29
Q3    1   0.5162  0.2768  0.4086  11.00000  0.05    0.29
Q4    1   0.3742 -0.0073  0.1714  11.00000  0.05    0.27
Q5    1   0.3287  0.1437  0.2593  11.00000  0.05    0.26
Q6    1   0.4058  0.2304  0.4364  11.00000  0.05    0.23
Q7    1   0.5397  0.4667  0.2173  11.00000  0.05    0.22
Q8    1   0.5889  0.3267  0.3194  11.00000  0.05    0.22
Q9    1   0.3477 -0.0035  0.2844  11.00000  0.05    0.22
Q10   1   0.6092  0.4934  0.1533  11.00000  0.05    0.21
;
