# Supplementary material for: 4-Meth­oxy-N-(1-methyl-1H-indazol-5-yl)benzene­sulfonamide
Source: Acta Crystallogr Sect E Struct Rep Online. 2013 Aug 7;69(Pt 9):o1398. doi: 10.1107/S1600536813021624 (PMC3884501; doi:10.1107/S1600536813021624)
Supplement: Supplementary file 2 [file e-69-o1398-Isup2.hkl]

#
# h,k,l, Fc-squared, Fo-squared, sigma(Fo-squared) and status flag
#
data_I
_shelx_title ' EL13_D336_DRX1_AM1M3 in P2(1)/n'
_shelx_refln_list_code          4
_shelx_F_calc_maximum      154.58
_exptl_crystal_F_000       664.00
_reflns_d_resolution_high  0.7201
 
loop_
 _symmetry_equiv_pos_as_xyz
 'x, y, z'
 '-x+1/2, y+1/2, -z+1/2'
 '-x, -y, -z'
 'x-1/2, -y-1/2, z-1/2'
 
_cell_length_a    10.1069
_cell_length_b    13.6178
_cell_length_c    10.8530
_cell_angle_alpha  90.000
_cell_angle_beta   90.777
_cell_angle_gamma  90.000
 
_shelx_F_squared_multiplier     1.000
 
loop_
 _refln_index_h
 _refln_index_k
 _refln_index_l
 _refln_F_squared_calc
 _refln_F_squared_meas
 _refln_F_squared_sigma
 _refln_observed_status
   2   0   0     7627.02     7458.63    129.20 o
   4   0   0     8950.29     9560.38    293.16 o
   6   0   0     3859.75     4050.38     58.86 o
   8   0   0      747.65      809.35     18.08 o
  10   0   0        3.07        1.59      2.07 o
  12   0   0       18.13       14.14      3.21 o
  14   0   0        0.01        0.00      4.92 o
   1   1   0       20.13       15.55      1.03 o
   2   1   0       25.08       35.87      1.04 o
   3   1   0    14939.04    15324.09    186.78 o
   4   1   0       84.25      100.50      2.64 o
   5   1   0      292.36      343.56      4.77 o
   6   1   0     1062.74     1017.21     12.38 o
   7   1   0      228.07      237.75      4.62 o
   8   1   0      513.37      476.84      6.88 o
   9   1   0       30.48       31.71      2.27 o
  10   1   0        3.25        0.90      1.85 o
  11   1   0        3.15        3.15      1.72 o
  12   1   0        3.68        1.38      1.82 o
  13   1   0        1.51       -0.93      2.56 o
  14   1   0       11.76       15.86      4.52 o
   0   2   0       78.20       81.33      2.49 o
   1   2   0       51.67       47.41      0.86 o
   2   2   0     3027.85     3201.77     32.17 o
   3   2   0     4210.96     4371.40     53.37 o
   4   2   0     3921.98     4015.30     49.41 o
   5   2   0      959.50      981.73     13.25 o
   6   2   0       13.64       14.40      1.49 o
   7   2   0      596.17      590.26      9.13 o
   8   2   0        7.42        9.11      1.52 o
   9   2   0       30.14       25.35      2.12 o
  10   2   0       19.64       22.67      2.23 o
  11   2   0       24.54       22.44      2.39 o
  12   2   0        3.46        2.52      2.93 o
  13   2   0        0.15        1.73      2.63 o
   1   3   0      657.05      674.08      5.83 o
   2   3   0      904.84      907.54      9.57 o
   3   3   0      445.27      550.85      6.72 o
   4   3   0        7.63        8.40      1.10 o
   5   3   0       51.17       44.25      1.95 o
   6   3   0       28.74       23.33      1.58 o
   7   3   0        1.32        1.93      1.46 o
   8   3   0       64.95       65.87      2.84 o
   9   3   0       68.51       68.74      3.20 o
  10   3   0        9.25        5.28      1.67 o
  11   3   0      159.63      150.59      4.75 o
  12   3   0        7.91        9.43      3.46 o
  13   3   0       11.62        7.91      3.00 o
   0   4   0      172.12      162.90      3.03 o
   1   4   0     2302.29     2389.56     21.15 o
   2   4   0     2636.70     2655.24     29.55 o
   3   4   0      247.83      250.26      3.51 o
   4   4   0     1397.52     1335.46     17.34 o
   5   4   0     1194.33     1284.03     16.97 o
   6   4   0      543.53      492.25      7.67 o
   7   4   0      558.68      522.17      8.35 o
   8   4   0      681.78      682.59     10.57 o
   9   4   0      333.66      326.49      6.47 o
  10   4   0       74.01       76.84      3.53 o
  11   4   0        0.30       -1.98      1.98 o
  12   4   0        4.88        2.88      2.42 o
  13   4   0        0.19       -0.76      2.55 o
   1   5   0       31.43       31.51      0.93 o
   2   5   0      407.39      394.52      4.36 o
   3   5   0      186.83      233.62      3.41 o
   4   5   0     1864.13     1955.37     22.32 o
   5   5   0       42.08       60.25      2.12 o
   6   5   0       33.09       35.13      2.49 o
   7   5   0        5.24        7.95      2.29 o
   8   5   0        6.91        9.09      1.52 o
   9   5   0        0.07        1.75      1.53 o
  10   5   0      242.61      258.64      5.97 o
  11   5   0        5.42        5.62      2.68 o
  12   5   0       37.23       40.93      5.14 o
  13   5   0        0.42       -1.80      2.63 o
   0   6   0     1624.94     2226.81     32.54 o
   1   6   0      173.36      238.97      3.48 o
   2   6   0      128.61      108.43      2.02 o
   3   6   0      301.79      318.24      5.02 o
   4   6   0     3098.55     3252.16     37.23 o
   5   6   0      100.57      115.26      2.32 o
   6   6   0      388.43      391.27      7.10 o
   7   6   0      310.37      322.33      6.91 o
   8   6   0        0.38       -0.26      1.22 o
   9   6   0        0.04       -0.03      1.37 o
  10   6   0       34.23       31.92      3.12 o
  11   6   0       28.59       23.06      3.07 o
  12   6   0        7.96        7.46      2.79 o
  13   6   0        0.09        1.47      2.83 o
   1   7   0      196.31      222.29      3.11 o
   2   7   0      250.67      293.13      3.87 o
   3   7   0       85.55       88.65      2.15 o
   4   7   0      747.69      771.05     10.81 o
   5   7   0      547.73      511.28      9.37 o
   6   7   0      143.92      135.52      3.39 o
   7   7   0       22.75       11.24      1.72 o
   8   7   0        0.71        1.64      1.21 o
   9   7   0        3.30        3.95      1.94 o
  10   7   0       60.08       59.77      4.00 o
  11   7   0       20.26       20.43      3.12 o
  12   7   0       42.52       46.27      4.24 o
  13   7   0        7.48        2.44      2.86 o
   0   8   0      349.32      385.93      7.96 o
   1   8   0       58.98       67.50      1.58 o
   2   8   0      365.56      331.15      4.39 o
   3   8   0       22.80       19.15      1.18 o
   4   8   0      541.36      517.24      7.05 o
   5   8   0      114.65       97.49      2.76 o
   6   8   0      195.02      186.96      4.37 o
   7   8   0       94.18       94.24      3.42 o
   8   8   0      124.49      128.86      4.71 o
   9   8   0        1.90       -0.30      2.71 o
  10   8   0       92.21      107.99      7.42 o
  11   8   0        4.53        5.41      2.96 o
  12   8   0       36.58       37.51      3.97 o
   1   9   0       51.61       48.70      1.47 o
   2   9   0        6.88        8.55      0.89 o
   3   9   0      134.12      115.26      2.96 o
   4   9   0      101.85       98.63      3.42 o
   5   9   0       50.63       37.38      2.39 o
   6   9   0        0.95        2.26      1.45 o
   7   9   0       22.10       19.86      2.31 o
   8   9   0       87.86       77.78      3.99 o
   9   9   0        1.14        3.58      1.94 o
  10   9   0        6.12        8.61      2.41 o
  11   9   0       19.05       23.88      3.31 o
  12   9   0        1.90        6.39      2.92 o
   0  10   0      452.23      485.98      8.70 o
   1  10   0      132.69      131.34      2.53 o
   2  10   0      265.50      247.00      3.80 o
   3  10   0       10.22       10.11      1.11 o
   4  10   0       40.50       40.56      1.82 o
   5  10   0       12.14        8.97      1.41 o
   6  10   0        7.98        5.35      1.47 o
   7  10   0       28.27       32.78      4.27 o
   8  10   0       80.16       91.55      4.97 o
   9  10   0        4.11        2.18      1.96 o
  10  10   0       57.48       58.46      4.19 o
  11  10   0        1.08        0.44      2.42 o
   1  11   0      213.85      206.25      3.45 o
   2  11   0      513.35      465.44      7.52 o
   3  11   0      192.93      175.57      4.04 o
   4  11   0       36.89       40.14      2.27 o
   5  11   0       35.74       33.50      2.17 o
   6  11   0       44.69       43.73      4.33 o
   7  11   0       73.43       61.37      3.22 o
   8  11   0       15.30       13.43      2.49 o
   9  11   0       47.89       50.86      3.87 o
  10  11   0       21.74       24.80      4.01 o
  11  11   0        6.48        6.74      2.78 o
   0  12   0      112.02      120.40      6.10 o
   1  12   0      346.52      343.66      4.60 o
   2  12   0      393.48      375.50      6.00 o
   3  12   0       40.29       48.29      2.47 o
   4  12   0      760.92      681.91     10.72 o
   5  12   0      241.74      224.16      6.78 o
   6  12   0      212.60      209.11      5.09 o
   7  12   0        0.80       -0.37      1.42 o
   8  12   0        4.82       11.30      2.73 o
   9  12   0        0.02       -0.70      2.18 o
  10  12   0        8.54       10.12      2.46 o
   1  13   0       67.84       79.95      2.93 o
   2  13   0       17.54       18.34      1.88 o
   3  13   0        3.18        2.41      1.35 o
   4  13   0      143.13      133.58      3.85 o
   5  13   0        2.29        3.74      1.51 o
   6  13   0        0.00       -0.81      1.41 o
   7  13   0        0.19        0.08      1.51 o
   8  13   0       24.17       25.62      2.60 o
   9  13   0        0.21       -0.18      1.82 o
  10  13   0        0.19       -2.42      2.42 o
   0  14   0      274.46      244.42      7.47 o
   1  14   0        2.77        3.84      1.41 o
   2  14   0       48.69       56.40      3.30 o
   3  14   0        2.37        6.61      2.42 o
   4  14   0        2.06        6.08      2.36 o
   5  14   0       88.36       83.80      8.85 o
   6  14   0       16.61       16.41      3.00 o
   7  14   0       27.49       25.02      3.66 o
   8  14   0       22.29       30.05      4.08 o
   9  14   0        2.40        0.68      3.00 o
   1  15   0       47.68       46.23      4.08 o
   2  15   0        2.26        4.24      2.30 o
   3  15   0      102.79      104.39      5.36 o
   4  15   0        0.01       -1.07      4.18 o
   5  15   0       19.09       23.37      3.60 o
   6  15   0        0.04       -1.96      2.48 o
   7  15   0        2.11        0.77      2.66 o
   8  15   0        0.01       -4.92      4.92 o
   0  16   0      140.04      135.99      8.85 o
   1  16   0       19.76       22.57      3.81 o
   2  16   0       19.63       24.42      5.66 o
   3  16   0        9.17       11.38      4.06 o
   4  16   0       28.95       35.92      4.19 o
   5  16   0       21.52       28.21      3.90 o
   6  16   0      139.25      172.26      7.62 o
   7  16   0       68.17       73.32      5.79 o
   1  17   0       27.84       28.54      3.89 o
   2  17   0        3.61        3.78      2.66 o
   3  17   0        4.00        6.60      3.01 o
   4  17   0       22.66       26.32      5.66 o
   5  17   0       31.94       37.36      4.55 o
   6  17   0        7.29       17.25      3.90 o
   0  18   0       71.41      101.09      9.10 o
   1  18   0        4.98       10.54      3.94 o
   2  18   0       43.72       49.21      4.86 o
   3  18   0        2.27        1.83      3.21 o
   4  18   0        1.54        1.52      3.04 o
 -13   0   1        0.14        1.00      3.01 o
 -11   0   1        8.91        8.24      2.69 o
  -9   0   1      504.57      521.32     12.60 o
  -7   0   1        0.07       -2.83      2.83 o
  -5   0   1       44.27       67.44      7.26 o
  -3   0   1    21901.29    22925.40    395.72 o
  -1   0   1     7631.31     7835.51    266.72 o
   1   0   1      177.65      192.31      5.88 o
   3   0   1    15968.38    16392.32    205.03 o
   5   0   1     3028.27     3233.11     64.05 o
   7   0   1       32.36       27.20      6.27 o
   9   0   1       22.94       21.68      2.78 o
  11   0   1        5.24        4.01      2.46 o
  13   0   1        0.58       -2.21      4.67 o
 -13   1   1        0.03       -2.02      2.02 o
 -12   1   1        5.76        5.73      2.08 o
 -11   1   1       20.86       15.28      2.23 o
 -10   1   1       80.97       78.33      3.54 o
  -9   1   1      680.58      654.14      9.14 o
  -8   1   1       73.89       66.60      2.91 o
  -7   1   1       27.79       39.78      2.20 o
  -6   1   1     3589.48     3620.73     45.26 o
  -5   1   1     1225.34     1317.87     17.31 o
  -4   1   1      575.86      654.86     11.82 o
  -3   1   1     3008.92     3152.36     38.77 o
  -2   1   1    23895.86    24074.52    264.29 o
  -1   1   1      258.28      260.61      2.73 o
   0   1   1     1042.94      537.71     22.36 o
   1   1   1     5142.53     5282.09     46.57 o
   2   1   1    13885.93    14746.63    122.41 o
   3   1   1      710.73      730.94      6.84 o
   4   1   1        4.82        6.04      0.52 o
   5   1   1      663.12      611.98      7.71 o
   6   1   1      110.08      121.30      2.39 o
   7   1   1      883.73      865.97     10.92 o
   8   1   1        1.18        0.94      0.76 o
   9   1   1      139.81      131.99      3.81 o
  10   1   1        0.74       -0.45      1.42 o
  11   1   1       24.23       22.28      2.67 o
  12   1   1        1.62       -0.45      1.71 o
  13   1   1        5.39        0.68      3.32 o
 -13   2   1       89.14       95.24      5.63 o
 -12   2   1       67.56       67.36      4.00 o
 -11   2   1        0.04        1.52      1.68 o
 -10   2   1      110.35      104.37      4.65 o
  -9   2   1      110.58       99.03      5.18 o
  -8   2   1      353.40      340.52      4.68 o
  -7   2   1      762.34      749.58     10.43 o
  -6   2   1     1239.05     1238.64     14.85 o
  -5   2   1      390.31      355.62      4.94 o
  -4   2   1       74.80       81.41      1.70 o
  -3   2   1      915.93     1020.53     11.86 o
  -2   2   1     5243.81     5389.82     54.55 o
  -1   2   1    14327.19    14670.22    121.15 o
   0   2   1       48.84       58.36      1.91 o
   1   2   1    16934.53    18000.51    200.56 o
   2   2   1       62.79       52.16      0.89 o
   3   2   1      436.68      401.54      5.68 o
   4   2   1       99.78      143.34      3.34 o
   5   2   1      749.37      684.43      9.59 o
   6   2   1      165.30      188.41      3.74 o
   7   2   1      573.74      602.05      9.18 o
   8   2   1        7.51        7.06      1.48 o
   9   2   1      119.65      120.09      3.65 o
  10   2   1       20.48       21.76      2.11 o
  11   2   1       33.67       34.79      2.75 o
  12   2   1        2.44        0.90      2.26 o
  13   2   1        4.34        3.05      2.70 o
 -13   3   1        4.97        4.51      2.81 o
 -12   3   1       43.44       38.29      3.41 o
 -11   3   1       24.12       25.88      3.02 o
 -10   3   1       42.08       37.08      2.62 o
  -9   3   1       35.64       41.70      3.55 o
  -8   3   1      128.24      129.03      3.68 o
  -7   3   1      100.67       93.19      2.98 o
  -6   3   1      406.28      373.99      6.24 o
  -5   3   1     1275.21     1347.80     15.82 o
  -4   3   1      203.03      222.09      3.36 o
  -3   3   1        2.91        2.25      0.51 o
  -2   3   1     1098.75     1035.08     11.59 o
  -1   3   1        4.83        0.20      0.48 o
   0   3   1       37.89       29.53      1.07 o
   1   3   1      505.05      563.44      5.30 o
   2   3   1     2278.94     2394.72     24.48 o
   3   3   1       87.13       87.31      1.65 o
   4   3   1       15.51        6.76      0.92 o
   5   3   1      125.77      107.43      2.56 o
   6   3   1      105.47      109.43      2.81 o
   7   3   1      200.26      179.78      4.01 o
   8   3   1      206.54      212.86      4.68 o
   9   3   1      125.85      121.75      3.67 o
  10   3   1        0.58       -0.83      1.47 o
  11   3   1        6.52        5.77      2.22 o
  12   3   1       26.08       27.82      3.36 o
  13   3   1        9.33       10.76      3.06 o
 -13   4   1        4.13        1.76      3.24 o
 -12   4   1        0.37       -0.99      2.31 o
 -11   4   1       62.38       62.61      3.56 o
 -10   4   1       28.01       24.79      2.44 o
  -9   4   1      260.29      261.18      5.70 o
  -8   4   1       80.94       80.11      3.07 o
  -7   4   1      176.35      170.53      4.02 o
  -6   4   1        7.48       10.27      1.31 o
  -5   4   1      861.97      835.73     10.31 o
  -4   4   1      114.61      104.81      1.80 o
  -3   4   1      479.63      439.52      5.17 o
  -2   4   1     1340.35     1415.96     13.84 o
  -1   4   1     2689.04     2563.06     24.41 o
   0   4   1       70.51       86.71      1.55 o
   1   4   1     4649.03     4820.21     45.23 o
   2   4   1      142.64      154.96      3.64 o
   3   4   1     1329.71     1350.10     15.30 o
   4   4   1      106.81       91.78      2.11 o
   5   4   1      484.67      543.09      7.97 o
   6   4   1       39.03       43.82      2.03 o
   7   4   1       98.09       84.11      2.75 o
   8   4   1        8.97        5.72      1.39 o
   9   4   1       31.88       38.14      2.42 o
  10   4   1       68.89       58.48      3.15 o
  11   4   1       57.61       59.42      4.09 o
  12   4   1       20.19       15.66      2.96 o
  13   4   1        1.61       -2.39      2.46 o
 -13   5   1       31.71       35.40      4.02 o
 -12   5   1        1.33        2.18      2.51 o
 -11   5   1        0.22       -1.61      2.23 o
 -10   5   1      119.33      111.65      4.94 o
  -9   5   1       60.16       66.59      3.24 o
  -8   5   1      142.84      129.37      5.64 o
  -7   5   1      488.51      472.26      7.86 o
  -6   5   1        4.36        6.06      1.25 o
  -5   5   1      867.24      900.28     11.08 o
  -4   5   1       42.91       49.28      1.31 o
  -3   5   1        0.59       -0.12      0.53 o
  -2   5   1      634.49      678.91      7.61 o
  -1   5   1       92.43      116.83      1.73 o
   0   5   1      928.44      944.07     11.98 o
   1   5   1     1279.94     1371.63     14.36 o
   2   5   1     2679.99     3051.22     38.21 o
   3   5   1     2146.53     2403.79     32.63 o
   4   5   1      685.07      776.89      9.40 o
   5   5   1      219.77      223.54      6.25 o
   6   5   1      102.85       88.15      3.02 o
   7   5   1      182.92      178.11      5.95 o
   8   5   1       22.68       27.89      2.01 o
   9   5   1      217.52      200.76      6.64 o
  10   5   1        9.74       11.97      2.36 o
  11   5   1       91.43       86.87      4.87 o
  12   5   1        3.80        6.23      3.17 o
  13   5   1       22.13       27.36      3.68 o
 -13   6   1        4.02        6.04      3.50 o
 -12   6   1        0.00       -2.28      2.36 o
 -11   6   1       38.92       47.63      8.54 o
 -10   6   1        3.44        5.25      2.13 o
  -9   6   1      229.04      206.49      5.08 o
  -8   6   1      181.93      175.79      4.41 o
  -7   6   1      478.46      432.96     10.15 o
  -6   6   1       43.00       40.83      2.17 o
  -5   6   1     2073.91     2124.49     24.50 o
  -4   6   1      795.59      761.14     10.69 o
  -3   6   1     1460.69     1506.68     16.12 o
  -2   6   1      423.49      468.25      5.58 o
  -1   6   1        5.09        5.48      0.56 o
   0   6   1       90.02       86.16      1.59 o
   1   6   1     1258.01     1274.36     13.52 o
   2   6   1       94.76       93.10      1.69 o
   3   6   1      782.57      703.58      9.96 o
   4   6   1     1199.71     1274.08     16.24 o
   5   6   1        2.45       13.27      0.98 o
   6   6   1       10.40       17.13      1.43 o
   7   6   1      104.37      105.51      3.06 o
   8   6   1       50.61       50.01      2.56 o
   9   6   1       72.06       77.75      4.04 o
  10   6   1        0.27       -1.22      2.03 o
  11   6   1        2.33        0.74      2.13 o
  12   6   1        0.88        4.13      2.59 o
  13   6   1        0.29       -0.83      2.60 o
 -13   7   1        8.18        5.84      4.48 o
 -12   7   1        4.07        5.33      2.74 o
 -11   7   1       25.08       27.95      3.40 o
 -10   7   1        8.12        4.61      2.16 o
  -9   7   1       71.66       68.48      3.36 o
  -8   7   1       10.45       10.46      1.66 o
  -7   7   1       18.44       17.02      1.77 o
  -6   7   1       73.65       66.57      3.53 o
  -5   7   1       29.68       28.52      1.79 o
  -4   7   1       30.16       30.78      1.58 o
  -3   7   1       87.59      112.56      2.43 o
  -2   7   1     1487.95     1695.40     17.83 o
  -1   7   1       76.74       79.64      1.65 o
   0   7   1      296.29      346.80      4.32 o
   1   7   1       63.83      102.72      1.63 o
   2   7   1      761.04      815.48     10.10 o
   3   7   1      126.70      129.19      3.58 o
   4   7   1        5.90       12.26      1.51 o
   5   7   1      478.88      514.06      6.90 o
   6   7   1        0.11       -0.15      0.98 o
   7   7   1       72.16       71.49      2.58 o
   8   7   1      185.63      191.60      6.44 o
   9   7   1       36.41       32.38      3.00 o
  10   7   1       11.16       13.08      2.44 o
  11   7   1        9.43       12.02      2.74 o
  12   7   1        0.32        2.62      2.56 o
 -12   8   1        0.02        1.40      2.73 o
 -11   8   1       37.40       41.21      3.93 o
 -10   8   1       61.23       55.13      3.88 o
  -9   8   1      157.20      162.18      5.58 o
  -8   8   1       38.40       36.57      3.74 o
  -7   8   1       97.96      102.12      3.76 o
  -6   8   1       68.76       75.53      2.79 o
  -5   8   1      250.03      232.09      4.21 o
  -4   8   1       11.00       15.01      1.35 o
  -3   8   1     1034.20     1036.42     12.68 o
  -2   8   1      571.60      650.89      7.61 o
  -1   8   1      117.07      107.22      2.05 o
   0   8   1      131.84      120.68      2.13 o
   1   8   1      155.61      226.61      2.91 o
   2   8   1        1.41        1.17      0.63 o
   3   8   1       78.14       69.79      1.97 o
   4   8   1        3.92        2.94      1.21 o
   5   8   1      792.25      814.90     13.10 o
   6   8   1       14.55       12.86      2.16 o
   7   8   1      314.97      313.34     12.40 o
   8   8   1        1.45        1.50      2.14 o
   9   8   1       17.46       14.42      3.17 o
  10   8   1        0.02       -1.82      1.82 o
  11   8   1        6.51        6.12      2.59 o
  12   8   1        3.02       -0.41      2.59 o
 -12   9   1        5.52       -0.19      2.73 o
 -11   9   1       17.41       15.92      3.12 o
 -10   9   1       21.30       18.27      3.75 o
  -9   9   1        1.03        3.44      2.49 o
  -8   9   1       23.78       17.64      2.36 o
  -7   9   1       42.06       39.15      3.35 o
  -6   9   1      134.45      121.83      3.07 o
  -5   9   1       13.12       19.54      1.51 o
  -4   9   1        7.27        9.52      1.60 o
  -3   9   1       64.68       57.53      2.01 o
  -2   9   1       78.34       79.61      1.90 o
  -1   9   1       26.04       32.68      1.57 o
   0   9   1      100.66      111.67      2.64 o
   1   9   1      105.50       96.79      2.12 o
   2   9   1        0.45        0.85      0.52 o
   3   9   1      122.26      116.98      2.67 o
   4   9   1       71.40       64.00      3.94 o
   5   9   1      227.56      224.82      4.66 o
   6   9   1       89.70       85.07      3.44 o
   7   9   1       45.54       44.30      3.08 o
   8   9   1       11.92       10.25      2.06 o
   9   9   1        0.07        1.11      2.17 o
  10   9   1        3.18        7.01      2.33 o
  11   9   1      121.85      137.35      5.90 o
  12   9   1        0.40       -0.71      2.57 o
 -11  10   1       48.54       58.13      4.59 o
 -10  10   1      130.27      130.09      5.71 o
  -9  10   1       28.58       32.26      4.41 o
  -8  10   1       32.14       36.15      4.35 o
  -7  10   1        0.37       -1.15      1.37 o
  -6  10   1       10.23        8.86      1.55 o
  -5  10   1      266.65      267.81      4.75 o
  -4  10   1      139.24      140.28      3.14 o
  -3  10   1      813.98      777.82     10.11 o
  -2  10   1        6.26        7.00      0.90 o
  -1  10   1      134.96      119.62      2.40 o
   0  10   1       16.47       17.92      1.13 o
   1  10   1       14.51       15.05      0.97 o
   2  10   1       91.56       86.07      2.32 o
   3  10   1      272.96      281.05      4.67 o
   4  10   1      325.81      323.58      5.86 o
   5  10   1      346.95      324.58      6.05 o
   6  10   1       20.42       15.65      1.72 o
   7  10   1      100.79       92.33      4.04 o
   8  10   1       11.68       14.26      2.28 o
   9  10   1        7.81       11.49      2.38 o
  10  10   1        9.65        6.47      2.53 o
  11  10   1        7.74        7.24      2.79 o
 -11  11   1        4.52        8.69      2.91 o
 -10  11   1        2.34        1.35      2.04 o
  -9  11   1       39.75       40.20      4.22 o
  -8  11   1        3.32        5.56      2.05 o
  -7  11   1      113.09      102.23      5.43 o
  -6  11   1        8.52        6.01      1.61 o
  -5  11   1      151.01      136.15      3.89 o
  -4  11   1      259.09      241.57      6.76 o
  -3  11   1      166.27      153.42      3.93 o
  -2  11   1      358.20      341.42      5.37 o
  -1  11   1       18.99       16.15      1.22 o
   0  11   1      161.55      146.83      2.76 o
   1  11   1      116.46      112.65      2.25 o
   2  11   1        0.25       -0.44      0.92 o
   3  11   1       80.73       65.83      2.32 o
   4  11   1        4.60        4.86      1.21 o
   5  11   1        4.52        6.10      1.39 o
   6  11   1      186.48      165.26      4.25 o
   7  11   1        4.85        7.03      1.62 o
   8  11   1       34.47       25.55      2.41 o
   9  11   1       17.80       18.76      2.86 o
  10  11   1       28.75       25.69      3.26 o
  11  11   1        2.84        0.60      2.55 o
 -10  12   1        2.90        5.71      2.20 o
  -9  12   1       22.29       21.11      2.63 o
  -8  12   1        5.36        6.84      1.96 o
  -7  12   1       45.79       48.71      3.01 o
  -6  12   1        3.09        2.20      1.50 o
  -5  12   1      132.58      126.56      3.86 o
  -4  12   1       33.42       32.26      2.23 o
  -3  12   1      365.39      346.53      6.45 o
  -2  12   1       32.27       38.25      2.45 o
  -1  12   1      426.05      435.96      6.42 o
   0  12   1        1.24        2.90      1.09 o
   1  12   1      369.65      352.52      5.66 o
   2  12   1      227.66      213.15      4.11 o
   3  12   1      541.83      501.35      7.45 o
   4  12   1        8.86        7.36      1.40 o
   5  12   1       39.82       43.43      3.80 o
   6  12   1        9.56       10.97      1.75 o
   7  12   1       16.96       14.62      1.96 o
   8  12   1       33.84       31.41      5.27 o
   9  12   1       61.24       60.34      4.76 o
  10  12   1        1.35        1.37      2.06 o
 -10  13   1        1.73        0.31      2.08 o
  -9  13   1        0.00        0.76      2.27 o
  -8  13   1       19.98       19.77      2.48 o
  -7  13   1        1.90        3.31      1.67 o
  -6  13   1       21.55       15.31      2.04 o
  -5  13   1       33.75       40.09      2.73 o
  -4  13   1      252.93      231.04      6.46 o
  -3  13   1       99.16       95.16      3.87 o
  -2  13   1       71.80       57.87      3.36 o
  -1  13   1      705.57      669.50     12.26 o
   0  13   1      107.50       91.65      3.19 o
   1  13   1        9.18       11.89      1.63 o
   2  13   1      498.73      463.19      8.07 o
   3  13   1        2.64        3.30      1.63 o
   4  13   1      245.34      234.51      8.61 o
   5  13   1      113.36      105.12      4.15 o
   6  13   1       57.01       49.98      5.44 o
   7  13   1        1.55       -1.51      1.83 o
   8  13   1        6.85        8.33      2.41 o
   9  13   1        4.27        5.47      2.46 o
  10  13   1       33.96       30.92      3.70 o
  -9  14   1        3.85        3.91      2.53 o
  -8  14   1        2.21        2.65      2.25 o
  -7  14   1       86.79       86.45      4.82 o
  -6  14   1       31.53       31.54      3.10 o
  -5  14   1       10.22        8.97      2.16 o
  -4  14   1       77.73       80.44      4.00 o
  -3  14   1        2.76        1.25      1.79 o
  -2  14   1        0.39       -0.08      1.56 o
  -1  14   1      183.84      165.45      5.32 o
   0  14   1       13.06       14.66      2.27 o
   1  14   1      197.83      209.67      6.18 o
   2  14   1      143.93      123.19      4.47 o
   3  14   1       81.66       86.99      3.91 o
   4  14   1        0.90       -0.04      1.67 o
   5  14   1       29.05       32.22      2.87 o
   6  14   1       11.69       10.41      2.27 o
   7  14   1       54.47       53.35      3.78 o
   8  14   1        0.11       -2.00      2.00 o
   9  14   1       37.31       44.34      4.04 o
  -8  15   1       11.69       11.77      3.60 o
  -7  15   1        0.38       -2.77      2.77 o
  -6  15   1        8.58        8.34      3.81 o
  -5  15   1        0.91       -1.05      2.52 o
  -4  15   1        0.02       -2.35      2.35 o
  -3  15   1       23.43       20.47      2.59 o
  -2  15   1       97.41       90.92      4.14 o
  -1  15   1        6.09        8.90      2.06 o
   0  15   1      135.27      145.81      4.96 o
   1  15   1        1.27       -0.31      1.67 o
   2  15   1       20.98       29.94      3.06 o
   3  15   1      100.56       97.33      6.52 o
   4  15   1        0.31       -1.29      2.18 o
   5  15   1        2.38        1.04      3.20 o
   6  15   1        1.64        2.46      2.50 o
   7  15   1       40.28       40.24      4.25 o
   8  15   1        7.72       10.47      3.41 o
  -7  16   1       45.84       50.66      7.50 o
  -6  16   1       21.06       23.94      4.24 o
  -5  16   1       42.13       41.24      5.17 o
  -4  16   1       21.65       35.28      4.06 o
  -3  16   1       34.40       43.99      4.34 o
  -2  16   1       23.24       30.18      5.17 o
  -1  16   1       28.95       31.22      3.74 o
   0  16   1       24.19       27.63      3.94 o
   1  16   1       67.59       82.76      5.43 o
   2  16   1        1.92        3.52      2.41 o
   3  16   1       30.73       38.24      4.30 o
   4  16   1       55.42       58.13      4.67 o
   5  16   1        6.48        9.94      2.95 o
   6  16   1       49.49       43.36      4.36 o
   7  16   1       17.39       15.32      3.54 o
  -6  17   1        9.66       16.19      5.53 o
  -5  17   1        2.74        5.41      6.15 o
  -4  17   1        5.63        7.83      5.29 o
  -3  17   1        5.14        3.65      2.94 o
  -2  17   1       28.51       29.15      3.91 o
  -1  17   1        1.39        3.03      2.69 o
   0  17   1        8.36        5.15      7.26 o
   1  17   1       60.60       63.11      4.96 o
   2  17   1       86.45      100.41      6.02 o
   3  17   1       11.51        9.43      5.17 o
   4  17   1       49.36       68.46      7.75 o
   5  17   1        7.74        7.73      4.43 o
   6  17   1       39.51       41.22      4.72 o
  -4  18   1       14.52       18.93      4.06 o
  -3  18   1       12.94       17.64      3.94 o
  -2  18   1       13.66       13.12      3.56 o
  -1  18   1       64.43       75.90      8.12 o
   0  18   1        0.27        0.07      2.87 o
   1  18   1       27.36       27.39      3.99 o
   2  18   1        1.93        7.19      3.13 o
   3  18   1       19.00       24.42      4.13 o
   4  18   1        0.68       -1.72      2.83 o
 -12   0   2       39.46       41.12      4.92 o
 -10   0   2       15.69       18.87      3.12 o
  -8   0   2        2.17        0.74      1.89 o
  -6   0   2        0.14        0.98      1.47 o
  -4   0   2      595.55      525.16     10.70 o
  -2   0   2     4068.04     3797.76    104.15 o
   0   0   2      727.43      736.22     11.37 o
   2   0   2      291.76      308.53      4.42 o
   4   0   2     1422.46     1512.43     19.58 o
   6   0   2      352.75      385.85     11.93 o
   8   0   2        6.08        6.05      3.94 o
  10   0   2        4.59        4.26      2.24 o
  12   0   2       22.21       20.70      3.71 o
 -13   1   2        3.14        0.13      2.16 o
 -12   1   2       52.58       44.06      3.36 o
 -11   1   2       27.09       22.74      2.51 o
 -10   1   2      102.91       96.93      4.40 o
  -9   1   2       20.15       17.26      1.73 o
  -8   1   2       80.16       86.56      2.51 o
  -7   1   2       43.58       46.11      2.27 o
  -6   1   2       45.91       36.43      2.53 o
  -5   1   2     1127.65     1207.54     16.11 o
  -4   1   2      860.83      884.20     10.67 o
  -3   1   2      755.68      691.96      8.38 o
  -2   1   2      481.03      511.15      6.25 o
  -1   1   2      537.68      598.33      5.62 o
   0   1   2     5323.14     5343.01     64.54 o
   1   1   2     6007.66     6446.51     59.77 o
   2   1   2     4778.27     4841.39     38.17 o
   3   1   2     1430.79     1491.71     13.55 o
   4   1   2        6.59       12.40      0.65 o
   5   1   2       21.53       17.40      0.83 o
   6   1   2      218.51      191.93      3.24 o
   7   1   2       10.96       14.86      1.12 o
   8   1   2     1050.13     1020.82     14.57 o
   9   1   2        9.21       11.06      1.63 o
  10   1   2       92.81       92.58      4.58 o
  11   1   2        9.39        6.70      1.94 o
  12   1   2        0.56       -1.34      2.17 o
  13   1   2       41.83       39.91      5.13 o
 -13   2   2        7.04        6.65      2.52 o
 -12   2   2        6.77        4.11      2.07 o
 -11   2   2       69.63       59.50      4.37 o
 -10   2   2      129.59      138.85      5.58 o
  -9   2   2      103.33       95.24      2.68 o
  -8   2   2      594.34      579.63      8.21 o
  -7   2   2      121.44      126.70      2.80 o
  -6   2   2       26.65       27.20      1.37 o
  -5   2   2     1953.67     2105.07     24.15 o
  -4   2   2      221.19      172.30      2.89 o
  -3   2   2       56.22       61.58      1.48 o
  -2   2   2     1382.58     1387.67     14.52 o
  -1   2   2     2775.54     3109.33     27.42 o
   0   2   2     7275.32     7415.25     64.92 o
   1   2   2     3697.70     3843.33     43.36 o
   2   2   2    18882.66    19282.52    181.01 o
   3   2   2     3331.00     3558.31     33.38 o
   4   2   2     3700.83     3707.15     37.89 o
   5   2   2      186.57      204.11      3.18 o
   6   2   2      111.66      102.51      2.72 o
   7   2   2       40.03       34.48      2.31 o
   8   2   2      201.72      211.75      4.66 o
   9   2   2       44.25       38.58      2.40 o
  10   2   2      232.72      244.68      5.58 o
  11   2   2        1.77        3.39      2.12 o
  12   2   2       55.31       63.43      4.39 o
  13   2   2       19.88       21.20      3.44 o
 -13   3   2       25.87       27.34      3.83 o
 -12   3   2       47.99       50.99      3.59 o
 -11   3   2       75.85       69.51      5.05 o
 -10   3   2       11.27       11.51      1.95 o
  -9   3   2      339.70      331.22      9.34 o
  -8   3   2      544.90      543.27      7.77 o
  -7   3   2      200.21      195.79      3.60 o
  -6   3   2       77.06       72.03      2.49 o
  -5   3   2      423.15      491.23      6.59 o
  -4   3   2      141.32      142.47      2.53 o
  -3   3   2      191.73      202.97      2.82 o
  -2   3   2     1974.80     2026.32     20.24 o
  -1   3   2       99.75      134.22      2.44 o
   0   3   2       85.41      105.41      1.57 o
   1   3   2        3.46        6.65      0.74 o
   2   3   2      583.74      645.73      7.97 o
   3   3   2     1840.02     1993.70     19.28 o
   4   3   2      234.43      245.98      3.26 o
   5   3   2      452.37      481.27      7.74 o
   6   3   2      762.19      767.39     10.90 o
   7   3   2       65.36       77.07      2.62 o
   8   3   2      228.56      212.98      4.66 o
   9   3   2      129.44      125.03      3.76 o
  10   3   2      180.11      185.85      4.94 o
  11   3   2        2.46        1.28      2.31 o
  12   3   2       41.64       45.85      3.99 o
  13   3   2        0.46       -1.03      2.50 o
 -13   4   2        1.07        3.02      2.96 o
 -12   4   2      109.24      106.82      4.69 o
 -11   4   2        6.99        4.18      1.95 o
 -10   4   2        5.03        5.73      1.87 o
  -9   4   2       56.44       54.54      4.08 o
  -8   4   2        1.83        2.26      1.55 o
  -7   4   2        5.23        6.02      0.92 o
  -6   4   2      376.93      361.49      5.35 o
  -5   4   2      233.51      235.49      3.83 o
  -4   4   2      467.20      496.43      5.94 o
  -3   4   2        8.40       10.13      0.83 o
  -2   4   2     1135.25     1036.90     10.38 o
  -1   4   2     1488.42     1574.41     20.35 o
   0   4   2      629.59      581.51      6.46 o
   1   4   2      857.64      860.47     10.26 o
   2   4   2        3.10        9.98      0.81 o
   3   4   2      559.04      629.18      8.99 o
   4   4   2      416.06      351.80      4.86 o
   5   4   2       30.80       37.90      1.61 o
   6   4   2      842.39      867.04     12.15 o
   7   4   2       39.28       40.87      2.12 o
   8   4   2      173.33      168.88      4.01 o
   9   4   2        0.28       -0.64      1.26 o
  10   4   2       15.12       18.59      2.55 o
  11   4   2        0.36        2.63      2.03 o
  12   4   2       17.65       20.02      3.07 o
  13   4   2        3.00        9.19      2.92 o
 -13   5   2       16.05       13.94      3.45 o
 -12   5   2       15.21       17.77      3.70 o
 -11   5   2       33.53       31.90      2.90 o
 -10   5   2        5.47        6.25      2.13 o
  -9   5   2      153.50      155.35      4.45 o
  -8   5   2       35.80       33.84      2.30 o
  -7   5   2      260.76      228.35      5.50 o
  -6   5   2      110.55      118.89      2.67 o
  -5   5   2       62.86       52.92      1.94 o
  -4   5   2        8.97       12.78      1.00 o
  -3   5   2     1134.52     1148.36     12.52 o
  -2   5   2      368.54      421.77      4.77 o
  -1   5   2     1283.96     1360.70     14.39 o
   0   5   2       52.24       75.55      1.53 o
   1   5   2       56.07       56.03      1.02 o
   2   5   2      150.29      146.20      1.99 o
   3   5   2       16.53       21.92      0.94 o
   4   5   2     1158.63     1216.81     17.76 o
   5   5   2      518.41      571.14      8.28 o
   6   5   2      395.13      411.48      6.62 o
   7   5   2       42.71       45.12      2.14 o
   8   5   2       56.63       57.36      2.54 o
   9   5   2       16.93       19.51      2.36 o
  10   5   2       64.57       65.07      4.00 o
  11   5   2        5.16        5.79      2.32 o
  12   5   2       31.09       27.57      3.45 o
  13   5   2        4.70        7.03      2.91 o
 -13   6   2        1.09       -0.47      2.79 o
 -12   6   2       45.05       45.67      4.31 o
 -11   6   2        2.72        1.24      2.36 o
 -10   6   2      118.08      122.23      4.40 o
  -9   6   2       16.41       11.73      2.37 o
  -8   6   2      605.48      617.16     10.10 o
  -7   6   2      194.51      210.00      3.85 o
  -6   6   2     1607.19     1613.25     19.25 o
  -5   6   2        2.61        0.54      0.84 o
  -4   6   2     1102.24     1060.34     12.87 o
  -3   6   2      773.57      770.51      8.84 o
  -2   6   2     2025.63     2056.96     19.94 o
  -1   6   2      505.91      529.68      6.24 o
   0   6   2     2521.22     2598.24     26.87 o
   1   6   2       19.58       23.99      1.13 o
   2   6   2       10.75        8.79      0.59 o
   3   6   2       34.27       29.41      1.14 o
   4   6   2      132.42      118.70      2.67 o
   5   6   2       11.23       14.30      1.07 o
   6   6   2      508.31      509.56      7.79 o
   7   6   2        1.50        2.87      1.75 o
   8   6   2       16.06       14.98      2.09 o
   9   6   2       31.00       30.17      2.83 o
  10   6   2        0.01       -1.79      1.79 o
  11   6   2        0.07       -1.98      1.98 o
  12   6   2        0.04       -0.66      2.41 o
  13   6   2        5.55        3.33      3.74 o
 -12   7   2        3.18        5.26      4.67 o
 -11   7   2       45.37       49.37      4.16 o
 -10   7   2       39.65       42.31      3.60 o
  -9   7   2       12.62       21.30      2.24 o
  -8   7   2       20.98       22.16      2.13 o
  -7   7   2      112.44      107.17      3.40 o
  -6   7   2      258.67      247.31      4.31 o
  -5   7   2      137.79      135.46      2.93 o
  -4   7   2      402.92      441.08      5.78 o
  -3   7   2       45.02       59.29      2.00 o
  -2   7   2      141.22      158.07      2.47 o
  -1   7   2     1614.23     1746.60     20.07 o
   0   7   2      312.33      343.30      4.64 o
   1   7   2      431.63      454.82      6.08 o
   2   7   2      434.74      409.96      5.04 o
   3   7   2     1225.20     1407.37     16.55 o
   4   7   2      688.38      678.63     11.60 o
   5   7   2       61.82       62.78      1.62 o
   6   7   2      148.64      141.45      4.16 o
   7   7   2      101.18       93.72      4.17 o
   8   7   2        0.69        0.07      1.48 o
   9   7   2        2.26        2.06      1.81 o
  10   7   2        1.80        1.80      3.40 o
  11   7   2        0.03        0.84      2.22 o
  12   7   2      103.08      119.62      6.68 o
 -12   8   2        0.97       -2.31      2.31 o
 -11   8   2        6.67        7.39      2.74 o
 -10   8   2       48.38       50.02      4.56 o
  -9   8   2       56.75       51.91      3.88 o
  -8   8   2       22.53       22.26      2.31 o
  -7   8   2        3.01        6.56      1.45 o
  -6   8   2      184.03      190.24      4.35 o
  -5   8   2      176.28      148.24      3.31 o
  -4   8   2     1644.46     1643.40     17.94 o
  -3   8   2        6.09       10.72      1.00 o
  -2   8   2      299.33      297.86      3.89 o
  -1   8   2      187.76      190.85      3.03 o
   0   8   2       13.75       24.51      1.21 o
   1   8   2      171.57      209.03      3.70 o
   2   8   2      382.68      429.10      5.32 o
   3   8   2      373.09      394.48      5.10 o
   4   8   2      204.92      199.64      4.63 o
   5   8   2      266.28      243.04      5.54 o
   6   8   2        8.50        7.38      1.52 o
   7   8   2       29.30       22.71      2.20 o
   8   8   2       16.46       18.00      2.30 o
   9   8   2       72.20       81.22      4.31 o
  10   8   2        5.12        8.82      3.53 o
  11   8   2        0.78       -2.24      2.24 o
  12   8   2        0.01       -0.04      2.52 o
 -12   9   2       33.82       35.95      4.14 o
 -11   9   2       39.07       31.21      3.69 o
 -10   9   2        0.48        1.03      2.16 o
  -9   9   2        3.65        3.64      2.07 o
  -8   9   2       23.05       16.76      2.52 o
  -7   9   2       12.46       13.60      2.07 o
  -6   9   2       17.08       17.79      1.59 o
  -5   9   2      488.98      464.67      6.98 o
  -4   9   2       93.72       97.73      2.65 o
  -3   9   2      251.67      255.02      4.36 o
  -2   9   2        0.34        0.91      0.71 o
  -1   9   2       69.39       92.19      2.24 o
   0   9   2      491.97      489.44      6.70 o
   1   9   2        1.91        1.98      1.01 o
   2   9   2      386.15      407.09      5.24 o
   3   9   2       16.07       15.62      1.39 o
   4   9   2       23.10       25.85      1.65 o
   5   9   2      255.40      231.23      5.50 o
   6   9   2       12.67       13.83      1.87 o
   7   9   2      179.44      155.37      4.78 o
   8   9   2       40.83       44.77      3.65 o
   9   9   2        0.24        1.53      1.92 o
  10   9   2       57.64       55.48      3.97 o
  11   9   2        1.62        2.24      2.42 o
  12   9   2       20.03       26.35      3.58 o
 -11  10   2       10.19       10.30      2.98 o
 -10  10   2       16.82       15.56      2.93 o
  -9  10   2        0.06        0.17      1.72 o
  -8  10   2      156.48      153.99      6.04 o
  -7  10   2        0.92        1.65      1.81 o
  -6  10   2      232.65      221.86      4.53 o
  -5  10   2       20.80       21.22      1.68 o
  -4  10   2      255.68      241.76      4.41 o
  -3  10   2        3.91        7.45      1.18 o
  -2  10   2      534.38      535.32      6.78 o
  -1  10   2       26.21       30.23      1.94 o
   0  10   2      337.65      339.08      5.18 o
   1  10   2      694.85      707.98     11.01 o
   2  10   2      362.36      347.90      5.33 o
   3  10   2      194.33      169.60      3.38 o
   4  10   2      338.30      296.17      5.40 o
   5  10   2        0.19        0.66      1.07 o
   6  10   2       56.42       52.09      3.03 o
   7  10   2        4.63        5.34      1.72 o
   8  10   2       50.38       42.16      3.11 o
   9  10   2       12.14        7.08      2.32 o
  10  10   2       34.08       31.86      3.74 o
  11  10   2        1.98        5.02      2.67 o
 -11  11   2        0.34        1.04      2.24 o
 -10  11   2       15.74       15.79      2.66 o
  -9  11   2        0.38        0.15      1.79 o
  -8  11   2        5.28        4.63      1.81 o
  -7  11   2        7.17        4.03      1.72 o
  -6  11   2       40.36       38.70      2.63 o
  -5  11   2       77.58       79.55      2.75 o
  -4  11   2       44.95       41.33      2.14 o
  -3  11   2       16.18       15.62      1.42 o
  -2  11   2     1678.05     1661.97     18.11 o
  -1  11   2       98.89       89.16      2.74 o
   0  11   2      224.01      212.25      3.91 o
   1  11   2       52.55       54.03      2.00 o
   2  11   2       93.36      104.74      2.65 o
   3  11   2      211.67      207.79      4.50 o
   4  11   2      276.30      256.87      5.07 o
   5  11   2      148.58      151.15      3.82 o
   6  11   2      151.71      145.50      3.95 o
   7  11   2       70.96       63.02      3.23 o
   8  11   2        0.93        0.30      1.84 o
   9  11   2       14.36       14.18      3.04 o
  10  11   2       17.25       18.28      2.97 o
  11  11   2        7.24        3.44      2.64 o
 -10  12   2       17.47       20.86      3.79 o
  -9  12   2        0.07       -0.32      1.87 o
  -8  12   2       54.05       54.76      3.39 o
  -7  12   2       20.84       18.84      2.26 o
  -6  12   2      119.63      124.14      4.04 o
  -5  12   2       40.99       40.53      2.59 o
  -4  12   2        8.53        8.99      1.61 o
  -3  12   2       46.18       48.40      2.86 o
  -2  12   2       13.28       11.76      1.44 o
  -1  12   2       47.28       55.31      2.84 o
   0  12   2      463.77      431.31      7.48 o
   1  12   2        0.41       -1.16      1.16 o
   2  12   2      685.30      632.89     10.07 o
   3  12   2        1.28        3.05      1.34 o
   4  12   2       86.53       75.42      3.49 o
   5  12   2      107.96      103.93      6.06 o
   6  12   2       41.59       31.44      2.67 o
   7  12   2       10.46       10.82      2.12 o
   8  12   2      150.19      149.51      5.44 o
   9  12   2        0.39        1.81      4.60 o
  10  12   2       15.29       17.58      4.43 o
 -10  13   2        4.17        2.04      2.62 o
  -9  13   2        3.43        4.01      2.56 o
  -8  13   2       29.02       31.07      3.40 o
  -7  13   2       24.99       28.50      4.07 o
  -6  13   2        2.43        3.77      3.11 o
  -5  13   2       28.86       31.17      2.93 o
  -4  13   2      183.94      167.02      5.35 o
  -3  13   2       18.60       17.90      2.32 o
  -2  13   2       80.71       76.25      3.73 o
  -1  13   2      108.77      109.03      3.94 o
   0  13   2       15.17       20.03      1.94 o
   1  13   2      327.64      308.57      7.06 o
   2  13   2      152.08      137.96      3.85 o
   3  13   2      164.99      171.77      4.39 o
   4  13   2       52.58       56.11      3.27 o
   5  13   2       10.95        7.91      1.87 o
   6  13   2        0.86       -1.51      1.51 o
   7  13   2       10.34       10.08      2.19 o
   8  13   2       87.47       90.82      7.90 o
   9  13   2       80.96       77.93      4.77 o
  -9  14   2        0.47        3.74      2.56 o
  -8  14   2        0.06       -0.80      2.54 o
  -7  14   2       68.91       68.75      4.44 o
  -6  14   2       10.88       13.50      2.60 o
  -5  14   2       17.26       17.69      3.36 o
  -4  14   2      310.27      291.92      8.35 o
  -3  14   2       11.91       11.32      2.13 o
  -2  14   2      336.41      312.01      7.52 o
  -1  14   2       27.96       24.54      2.60 o
   0  14   2       16.09       17.68      2.28 o
   1  14   2       15.40       10.14      1.99 o
   2  14   2       53.61       59.38      3.62 o
   3  14   2       20.99       16.99      1.97 o
   4  14   2      156.65      151.49      4.97 o
   5  14   2       15.40       17.62      2.28 o
   6  14   2      150.50      155.06      5.36 o
   7  14   2        0.06       -1.77      1.77 o
   8  14   2       21.27       30.67      3.34 o
   9  14   2      110.09      109.65     13.55 o
  -8  15   2        1.08       -1.79      2.88 o
  -7  15   2       18.95       22.51      3.13 o
  -6  15   2        0.15        0.17      2.04 o
  -5  15   2       42.16       47.02      3.67 o
  -4  15   2        0.32       -0.02      2.15 o
  -3  15   2      143.10      145.29      5.25 o
  -2  15   2        1.01       -1.66      1.66 o
  -1  15   2        0.87        0.23      1.67 o
   0  15   2        4.24        4.04      1.87 o
   1  15   2       88.86       84.62      4.00 o
   2  15   2       44.43       48.12      3.36 o
   3  15   2       86.08       80.46      5.04 o
   4  15   2        4.88        6.69      2.34 o
   5  15   2       37.61       35.14      3.06 o
   6  15   2        6.32        9.25      2.30 o
   7  15   2       18.73       24.06      2.94 o
   8  15   2       16.05       18.28      2.90 o
  -7  16   2        0.52       -0.07      3.19 o
  -6  16   2       50.32       51.58      5.21 o
  -5  16   2        2.38        3.17      3.04 o
  -4  16   2        7.00       10.12      3.14 o
  -3  16   2       22.35       27.32      3.07 o
  -2  16   2       52.18       46.05      3.49 o
  -1  16   2        0.36       -1.09      1.78 o
   0  16   2       71.56       77.52      4.31 o
   1  16   2       12.65       15.04      2.39 o
   2  16   2       13.69       15.60      2.52 o
   3  16   2       12.33       12.58      2.91 o
   4  16   2       22.46       28.52      3.46 o
   5  16   2       13.44       14.93      2.95 o
   6  16   2        4.71        0.25      3.32 o
   7  16   2       17.56       32.47      7.62 o
  -5  17   2       25.09       32.41      4.61 o
  -4  17   2        2.00        3.08      4.06 o
  -3  17   2        7.96        8.06      3.21 o
  -2  17   2        8.94        4.99      5.53 o
  -1  17   2       39.99       39.18      4.34 o
   0  17   2       42.97       46.31      4.48 o
   1  17   2       89.37      108.36      6.03 o
   2  17   2       28.79       29.64      3.22 o
   3  17   2        0.61        2.13      2.59 o
   4  17   2        7.85       12.87      3.94 o
   5  17   2        1.38        3.67      2.83 o
  -3  18   2        0.79        6.81      4.18 o
  -2  18   2      109.12      121.32      6.85 o
  -1  18   2        0.68       -1.90      3.32 o
   0  18   2        0.02       -2.01      3.69 o
   1  18   2       14.88       18.80      3.59 o
   2  18   2        8.62       11.80      3.23 o
   3  18   2        7.85        5.68      3.20 o
 -13   0   3       16.50       12.98      3.99 o
 -11   0   3      198.70      213.76      8.25 o
  -9   0   3      274.69      279.96      8.61 o
  -7   0   3       12.36       11.32      2.17 o
  -5   0   3      589.39      711.31     14.52 o
  -3   0   3      752.96      861.68     21.51 o
  -1   0   3     2465.62     2259.20     25.49 o
   1   0   3     1665.48     1781.71     28.61 o
   3   0   3      480.61      445.79      7.33 o
   5   0   3     1435.87     1381.67     21.01 o
   7   0   3       68.01       86.76      3.81 o
   9   0   3       12.09        7.93      3.69 o
  11   0   3      313.98      308.91      9.62 o
  13   0   3        7.65        1.48      5.17 o
 -13   1   3        0.87        3.23      2.49 o
 -12   1   3       21.86       19.77      2.78 o
 -11   1   3        1.69        5.67      2.02 o
 -10   1   3        2.68        4.55      1.80 o
  -9   1   3       23.56       21.63      1.69 o
  -8   1   3       19.66       21.31      1.62 o
  -7   1   3      154.53      144.96      3.22 o
  -6   1   3        4.52        0.81      0.81 o
  -5   1   3      151.85      152.87      2.95 o
  -4   1   3      471.33      496.88      6.60 o
  -3   1   3      718.64      734.20     12.18 o
  -2   1   3     2361.83     2462.59     27.61 o
  -1   1   3      159.70      145.79      1.93 o
   0   1   3       56.52       76.67      1.25 o
   1   1   3       49.32       63.15      1.05 o
   2   1   3        4.21        6.12      0.42 o
   3   1   3        7.26        6.81      0.53 o
   4   1   3      962.24     1067.39     10.72 o
   5   1   3      835.62      861.21      8.93 o
   6   1   3        5.74        7.93      0.87 o
   7   1   3      781.88      756.90     11.06 o
   8   1   3      221.75      207.10      5.97 o
   9   1   3      230.92      220.44      5.81 o
  10   1   3        7.43        7.02      1.77 o
  11   1   3      120.13      144.25      5.41 o
  12   1   3       20.14       16.33      3.74 o
  13   1   3       13.61        7.13      3.83 o
 -13   2   3        0.80        0.92      2.21 o
 -12   2   3        3.45        3.21      2.17 o
 -11   2   3       89.81       85.62      5.87 o
 -10   2   3       22.75       24.29      2.39 o
  -9   2   3      249.75      246.91      4.71 o
  -8   2   3      179.93      179.33      3.78 o
  -7   2   3       71.80       59.73      2.16 o
  -6   2   3       66.60       64.75      1.99 o
  -5   2   3        0.24        0.18      1.04 o
  -4   2   3       15.95       15.66      1.06 o
  -3   2   3     1174.94     1178.72     13.88 o
  -2   2   3      303.74      319.92      6.00 o
  -1   2   3     5078.27     4984.86     50.50 o
   0   2   3     5680.44     6050.86     61.45 o
   1   2   3      541.37      500.97      5.21 o
   2   2   3      311.23      340.92      3.47 o
   3   2   3     1332.15     1314.89     12.99 o
   4   2   3     1731.62     1881.24     19.70 o
   5   2   3     2140.06     2256.45     23.63 o
   6   2   3      122.55      117.02      2.23 o
   7   2   3      455.00      505.87      8.01 o
   8   2   3        7.93        9.13      1.47 o
   9   2   3        9.92        8.98      1.54 o
  10   2   3        1.64        1.85      1.87 o
  11   2   3        0.69       -2.13      2.13 o
  12   2   3       20.11       22.09      4.88 o
  13   2   3        4.96        4.46      3.81 o
 -13   3   3        0.37       -0.23      2.19 o
 -12   3   3        2.09        3.13      2.63 o
 -11   3   3       67.66       60.18      4.78 o
 -10   3   3       70.62       65.91      6.85 o
  -9   3   3        1.52        1.19      1.67 o
  -8   3   3        0.08        0.68      0.91 o
  -7   3   3       51.01       53.21      2.87 o
  -6   3   3        0.96        0.73      0.81 o
  -5   3   3       32.27       30.81      1.43 o
  -4   3   3        0.02        2.65      0.70 o
  -3   3   3      167.27      171.46      2.88 o
  -2   3   3      589.02      599.69      6.35 o
  -1   3   3      383.74      454.77      5.19 o
   0   3   3     2983.80     3177.33     34.17 o
   1   3   3     2102.75     2261.47     25.61 o
   2   3   3      330.78      367.32      4.35 o
   3   3   3     1476.99     1631.76     15.97 o
   4   3   3     1144.13     1218.80     14.50 o
   5   3   3      128.38      123.04      2.24 o
   6   3   3      647.79      641.58      8.24 o
   7   3   3      511.42      486.42      7.75 o
   8   3   3        2.28        3.01      1.24 o
   9   3   3      313.71      336.29      7.24 o
  10   3   3        0.72        1.89      1.85 o
  11   3   3       73.71       76.63      4.49 o
  12   3   3       20.09       16.35      2.98 o
  13   3   3       80.85       84.71      6.68 o
 -13   4   3       17.31       12.44      3.38 o
 -12   4   3        2.17        0.21      2.05 o
 -11   4   3        6.87        3.64      1.92 o
 -10   4   3       11.54       10.61      2.03 o
  -9   4   3       32.70       31.91      2.93 o
  -8   4   3        8.94        8.27      1.22 o
  -7   4   3      266.87      279.31      5.30 o
  -6   4   3        8.66       12.54      1.28 o
  -5   4   3     1207.54     1116.62     13.64 o
  -4   4   3      645.45      652.35      9.29 o
  -3   4   3     1279.46     1283.50     13.94 o
  -2   4   3     2044.54     2121.65     20.46 o
  -1   4   3      627.10      610.73      6.39 o
   0   4   3       31.65       27.08      0.84 o
   1   4   3     1264.12     1348.51     17.97 o
   2   4   3        0.27        3.04      2.86 o
   3   4   3      621.14      603.61      7.14 o
   4   4   3      233.62      262.97      3.01 o
   5   4   3      121.59      107.56      2.31 o
   6   4   3       40.92       62.62      2.49 o
   7   4   3      261.37      265.80      6.27 o
   8   4   3        2.18        3.82      1.25 o
   9   4   3        5.41        6.86      1.89 o
  10   4   3       56.60       55.85      3.64 o
  11   4   3        0.01       -1.18      2.02 o
  12   4   3        0.44        0.46      2.33 o
  13   4   3        1.03       -1.73      2.44 o
 -13   5   3        0.83        3.08      2.92 o
 -12   5   3        0.26       -1.89      1.89 o
 -11   5   3       15.75       15.58      3.20 o
 -10   5   3        6.87       10.29      2.11 o
  -9   5   3        1.82        2.10      1.57 o
  -8   5   3      219.24      213.27      5.24 o
  -7   5   3       42.05       36.33      1.82 o
  -6   5   3      417.79      399.52      6.01 o
  -5   5   3      252.65      246.91      4.15 o
  -4   5   3        8.99       20.30      1.24 o
  -3   5   3        3.18        3.12      0.78 o
  -2   5   3       95.11       96.21      1.77 o
  -1   5   3       71.05       70.21      1.83 o
   0   5   3     1013.76     1099.42     12.53 o
   1   5   3      989.43     1048.94     14.46 o
   2   5   3      441.83      513.63      7.95 o
   3   5   3       76.80       56.90      1.31 o
   4   5   3      190.54      180.05      2.63 o
   5   5   3       86.47       82.62      1.72 o
   6   5   3      103.44       97.43      3.33 o
   7   5   3      193.52      209.60      5.36 o
   8   5   3      106.69      110.00      3.96 o
   9   5   3       67.39       67.60      3.99 o
  10   5   3       59.05       56.00      3.83 o
  11   5   3        1.52       -0.25      2.09 o
  12   5   3       22.17       20.64      4.53 o
  13   5   3        0.68        3.11      2.78 o
 -13   6   3        6.66       12.09      3.35 o
 -12   6   3        4.35        3.63      2.88 o
 -11   6   3       39.83       40.66      3.28 o
 -10   6   3       13.56       11.33      2.09 o
  -9   6   3       97.22       92.40      3.71 o
  -8   6   3      102.16      105.85      3.65 o
  -7   6   3      447.47      430.96      6.60 o
  -6   6   3       40.31       34.36      2.81 o
  -5   6   3     1447.81     1386.85     16.74 o
  -4   6   3      530.01      530.43      6.68 o
  -3   6   3     1554.26     1540.32     16.66 o
  -2   6   3        7.02       10.24      0.90 o
  -1   6   3       75.42       58.15      1.38 o
   0   6   3     1938.05     2210.70     23.52 o
   1   6   3       61.29       34.51      1.66 o
   2   6   3      162.74      164.37      2.45 o
   3   6   3      890.49      937.81     10.48 o
   4   6   3       73.78       95.95      2.46 o
   5   6   3       55.53       55.41      2.06 o
   6   6   3       97.87       90.32      3.33 o
   7   6   3        9.58        8.74      1.70 o
   8   6   3      190.45      180.93      5.20 o
   9   6   3       75.12       76.45      4.07 o
  10   6   3       12.40       13.96      2.49 o
  11   6   3       10.06       11.67      2.60 o
  12   6   3       11.55       11.83      3.02 o
 -12   7   3        3.83        3.83      2.73 o
 -11   7   3        4.74        2.14      2.77 o
 -10   7   3        0.01       -1.01      1.57 o
  -9   7   3       58.20       51.97      3.06 o
  -8   7   3        1.77        0.74      1.43 o
  -7   7   3      338.29      327.78      5.45 o
  -6   7   3       39.70       38.12      2.68 o
  -5   7   3        7.22        9.54      1.16 o
  -4   7   3      231.77      245.39      3.90 o
  -3   7   3       23.96       20.65      1.21 o
  -2   7   3       18.01       23.80      1.17 o
  -1   7   3      518.08      512.92     13.39 o
   0   7   3        1.66        0.22      0.54 o
   1   7   3      205.13      207.12      3.04 o
   2   7   3       13.83       16.31      0.74 o
   3   7   3      513.44      468.26      6.71 o
   4   7   3       10.84       14.78      1.00 o
   5   7   3      638.02      636.54     11.09 o
   6   7   3        1.19        0.25      0.82 o
   7   7   3        5.38        5.77      1.58 o
   8   7   3        1.32        1.54      1.66 o
   9   7   3       11.66       14.23      2.31 o
  10   7   3        0.04       -1.69      1.87 o
  11   7   3      153.18      150.88      5.92 o
  12   7   3        0.03       -0.11      2.46 o
 -12   8   3        1.94        1.07      2.74 o
 -11   8   3        0.96        1.04      3.67 o
 -10   8   3       63.06       56.63      4.06 o
  -9   8   3        0.29       -1.56      1.56 o
  -8   8   3      134.38      131.64      4.10 o
  -7   8   3      613.62      602.73      8.63 o
  -6   8   3        0.26        0.20      0.97 o
  -5   8   3      505.58      474.14      6.45 o
  -4   8   3        9.99       15.44      1.25 o
  -3   8   3      104.87       95.27      2.26 o
  -2   8   3      250.31      270.08      3.98 o
  -1   8   3      934.29      961.44     12.11 o
   0   8   3       19.55       15.58      1.04 o
   1   8   3      822.32      876.40     10.02 o
   2   8   3      313.60      326.61      3.97 o
   3   8   3      459.52      403.65      4.85 o
   4   8   3      420.73      406.47      8.84 o
   5   8   3       49.39       45.60      2.38 o
   6   8   3       32.66       28.18      1.67 o
   7   8   3        0.26       -1.27      1.27 o
   8   8   3        0.00       -1.13      1.52 o
   9   8   3       48.16       51.34      7.11 o
  10   8   3       44.53       42.32      3.94 o
  11   8   3        0.99        0.22      2.31 o
  12   8   3        1.34       -0.87      4.37 o
 -12   9   3        0.87       -0.64      2.74 o
 -11   9   3        6.84        6.18      2.82 o
 -10   9   3       12.00       11.68      4.20 o
  -9   9   3        4.88        4.35      3.09 o
  -8   9   3      104.05       97.98      3.55 o
  -7   9   3      141.04      128.03      4.51 o
  -6   9   3       90.80       90.38      2.84 o
  -5   9   3      192.53      187.29      3.55 o
  -4   9   3        0.77        0.95      0.91 o
  -3   9   3      559.82      555.70      7.14 o
  -2   9   3      171.52      173.87      3.08 o
  -1   9   3      394.19      377.30      5.81 o
   0   9   3       29.24       24.07      2.12 o
   1   9   3      112.64      146.07      2.69 o
   2   9   3       74.26       83.09      2.19 o
   3   9   3       24.73       22.10      1.29 o
   4   9   3       41.10       36.51      1.66 o
   5   9   3      422.74      410.27      8.11 o
   6   9   3       18.50       21.59      2.04 o
   7   9   3      253.32      254.56      6.33 o
   8   9   3       21.45       22.09      2.44 o
   9   9   3       42.13       45.62      3.47 o
  10   9   3       39.29       28.99      3.14 o
  11   9   3        6.37        7.62      2.64 o
 -11  10   3       65.01       55.99      3.89 o
 -10  10   3        9.89       12.46      3.16 o
  -9  10   3       63.15       68.70      3.89 o
  -8  10   3       22.59       22.72      2.42 o
  -7  10   3        2.54        3.76      1.40 o
  -6  10   3       13.72       21.58      1.86 o
  -5  10   3      468.40      459.23      7.15 o
  -4  10   3      104.65       96.53      2.57 o
  -3  10   3      404.70      394.32      5.63 o
  -2  10   3      268.26      291.70      4.95 o
  -1  10   3       62.14       66.47      2.43 o
   0  10   3     1018.52      995.26     12.85 o
   1  10   3      851.17      843.86     12.30 o
   2  10   3       32.41       33.92      2.17 o
   3  10   3      244.83      239.56      4.89 o
   4  10   3       59.92       65.67      2.22 o
   5  10   3       14.56       18.64      1.74 o
   6  10   3      231.75      208.00      5.45 o
   7  10   3       43.12       41.46      3.11 o
   8  10   3        2.02        1.73      1.72 o
   9  10   3       41.06       43.32      3.46 o
  10  10   3        1.69        1.33      2.23 o
  11  10   3        1.76       -0.81      3.58 o
 -11  11   3        0.06        2.33      2.34 o
 -10  11   3       29.49       33.83      4.69 o
  -9  11   3        3.41        1.89      1.96 o
  -8  11   3        2.50        2.17      1.72 o
  -7  11   3       16.03       17.13      2.34 o
  -6  11   3        0.45        1.97      1.31 o
  -5  11   3      155.90      141.35      3.59 o
  -4  11   3      269.89      268.25      4.94 o
  -3  11   3      312.42      309.31      5.28 o
  -2  11   3        5.72        6.26      1.26 o
  -1  11   3        9.47        8.46      1.49 o
   0  11   3      242.24      213.07      4.65 o
   1  11   3      643.73      639.16      9.93 o
   2  11   3       28.10       26.61      1.93 o
   3  11   3     1134.63     1085.90     15.56 o
   4  11   3       20.56       20.60      1.95 o
   5  11   3       34.44       33.20      3.36 o
   6  11   3       34.83       40.59      2.76 o
   7  11   3        0.62        0.75      1.63 o
   8  11   3        0.55        1.27      1.71 o
   9  11   3       71.33       69.08      5.96 o
  10  11   3        5.62        3.93      2.50 o
  11  11   3       35.93       34.12      6.19 o
 -10  12   3        6.41        6.20      3.24 o
  -9  12   3       43.03       53.21      4.39 o
  -8  12   3       80.00       76.67     10.53 o
  -7  12   3       20.07       21.83      3.35 o
  -6  12   3       29.53       27.13      2.83 o
  -5  12   3       63.21       67.30      6.12 o
  -4  12   3      163.32      165.46      4.38 o
  -3  12   3      147.33      143.27      4.01 o
  -2  12   3        0.63        0.31      1.10 o
  -1  12   3      183.94      175.86      4.29 o
   0  12   3      474.64      456.68     10.40 o
   1  12   3       15.82       18.31      1.86 o
   2  12   3       47.35       41.26      2.36 o
   3  12   3       79.88       69.68      2.90 o
   4  12   3      353.39      340.17      6.55 o
   5  12   3       20.30       15.99      2.03 o
   6  12   3       35.28       31.31      2.55 o
   7  12   3       81.45       83.89      4.04 o
   8  12   3        6.69        6.80      2.70 o
   9  12   3        6.54        8.03      2.48 o
  10  12   3       68.14       72.04      5.05 o
  -9  13   3       19.20       13.75      3.13 o
  -8  13   3        0.36        2.00      2.43 o
  -7  13   3       33.32       33.92      6.96 o
  -6  13   3        2.14        2.75      2.50 o
  -5  13   3        4.90        5.21      2.02 o
  -4  13   3       38.85       38.85      3.31 o
  -3  13   3       45.45       43.42      3.34 o
  -2  13   3      126.97      128.73      5.49 o
  -1  13   3       57.32       57.82      3.59 o
   0  13   3      276.92      286.61      5.89 o
   1  13   3      232.06      224.24      5.07 o
   2  13   3       38.41       44.14      2.56 o
   3  13   3       17.96       19.24      1.93 o
   4  13   3        3.07        3.71      1.41 o
   5  13   3        3.28        3.87      1.65 o
   6  13   3      126.25      118.21      4.47 o
   7  13   3      145.55      149.61      7.80 o
   8  13   3        4.17        1.09      2.46 o
   9  13   3       16.57       19.76      2.98 o
  -9  14   3        0.02        0.05      2.51 o
  -8  14   3        0.06        3.65      4.01 o
  -7  14   3       98.33      109.59      8.37 o
  -6  14   3        2.80        0.57      2.12 o
  -5  14   3      109.56      120.44      5.06 o
  -4  14   3       40.60       34.00      3.84 o
  -3  14   3        3.79        2.95      1.87 o
  -2  14   3        3.90        6.58      1.95 o
  -1  14   3      133.26      133.63      4.05 o
   0  14   3       29.45       35.90      2.50 o
   1  14   3      207.96      207.53      8.52 o
   2  14   3       43.68       41.71      3.41 o
   3  14   3       70.84       70.32      3.18 o
   4  14   3       27.93       32.23      2.42 o
   5  14   3       15.51       19.47      3.93 o
   6  14   3       12.28        9.52      2.16 o
   7  14   3        1.01        0.37      2.17 o
   8  14   3       32.17       36.62      4.90 o
  -8  15   3        3.14        4.00      2.62 o
  -7  15   3        0.33        1.20      2.36 o
  -6  15   3       69.96       69.65      4.63 o
  -5  15   3        0.08       -1.60      1.90 o
  -4  15   3       17.83       18.13      2.73 o
  -3  15   3        7.65        2.75      1.96 o
  -2  15   3        0.25       -1.73      1.73 o
  -1  15   3       54.50       44.77      3.32 o
   0  15   3       66.67       64.57      3.84 o
   1  15   3       51.53       52.52      3.50 o
   2  15   3       31.48       27.95      2.37 o
   3  15   3       56.77       59.88      3.18 o
   4  15   3       18.62       18.14      3.64 o
   5  15   3       91.25       88.75      4.20 o
   6  15   3        8.72        8.39      3.36 o
   7  15   3       30.60       25.51      8.12 o
   8  15   3        3.61        5.00      3.54 o
  -6  16   3        0.53       -0.93      2.20 o
  -5  16   3        0.34       -2.04      3.79 o
  -4  16   3       14.96       15.30      2.78 o
  -3  16   3       74.54       77.94      4.56 o
  -2  16   3        3.12        4.60      2.76 o
  -1  16   3       75.34       79.65      4.38 o
   0  16   3        4.94        5.05      2.52 o
   1  16   3        3.75        3.64      2.06 o
   2  16   3        0.55       -1.48      2.84 o
   3  16   3       43.41       34.22      3.07 o
   4  16   3        4.94        2.46      4.92 o
   5  16   3       61.22       52.88      8.36 o
   6  16   3        2.16       -2.71      4.67 o
  -5  17   3        0.20        3.44      3.13 o
  -4  17   3        8.82        7.72      3.57 o
  -3  17   3        2.47        0.07      2.36 o
  -2  17   3       17.18       19.92      2.85 o
  -1  17   3       13.76       20.81      2.82 o
   0  17   3       59.07       65.43      4.18 o
   1  17   3        4.13        3.87      2.09 o
   2  17   3       24.37       26.43      2.99 o
   3  17   3        0.44       -0.34      2.83 o
   4  17   3        0.07        0.74      4.67 o
   5  17   3        0.01       -1.72      4.92 o
  -3  18   3       54.98       70.68      5.88 o
  -2  18   3        0.51       -2.77      2.77 o
  -1  18   3        7.34       11.58      3.25 o
   0  18   3       32.44       37.43      7.62 o
   1  18   3       11.63       21.41      3.64 o
   2  18   3       10.48       15.00      5.90 o
   3  18   3       47.46       65.18      9.10 o
 -12   0   4       49.29       49.79      5.21 o
 -10   0   4      243.71      240.33      6.44 o
  -8   0   4      318.78      299.11      6.88 o
  -6   0   4       39.60       44.10      2.49 o
  -4   0   4      118.80       95.13      2.83 o
  -2   0   4      217.20      174.42      3.31 o
   0   0   4      213.51      231.49      3.80 o
   2   0   4     2568.82     2722.79     34.57 o
   4   0   4      748.44      766.52     12.25 o
   6   0   4       28.58       32.78      1.98 o
   8   0   4      239.73      245.74      7.62 o
  10   0   4      111.60      130.09      6.27 o
  12   0   4        0.03       -4.18      4.18 o
 -13   1   4        0.20       -0.94      2.24 o
 -12   1   4        0.81       -1.16      1.99 o
 -11   1   4        7.47        4.99      2.09 o
 -10   1   4        0.00        0.05      1.67 o
  -9   1   4       23.43       22.46      1.85 o
  -8   1   4        3.27        4.75      1.43 o
  -7   1   4        1.41        2.03      1.03 o
  -6   1   4        4.40        3.02      0.96 o
  -5   1   4        1.15        0.22      0.68 o
  -4   1   4        1.11       -0.29      0.63 o
  -3   1   4        7.73       10.29      0.90 o
  -2   1   4     1477.48     1423.95     15.15 o
  -1   1   4        2.16        1.99      0.42 o
   0   1   4     1690.54     1653.92     15.11 o
   1   1   4      940.64      997.75     10.64 o
   2   1   4      749.99      851.08      8.13 o
   3   1   4      478.91      478.05      5.29 o
   4   1   4        1.89        2.81      0.77 o
   5   1   4     1002.68     1049.58     11.64 o
   6   1   4      836.62      868.72      9.97 o
   7   1   4      123.82      129.94      2.61 o
   8   1   4      267.69      274.79      7.31 o
   9   1   4       74.27       75.65      3.91 o
  10   1   4      167.74      169.22      5.75 o
  11   1   4       50.79       46.72      4.70 o
  12   1   4      112.76      126.96     16.59 o
  13   1   4       44.87       47.91      5.57 o
 -13   2   4        0.27        1.40      2.30 o
 -12   2   4       24.91       20.79      2.82 o
 -11   2   4       28.65       29.81      3.48 o
 -10   2   4       39.95       38.43      2.93 o
  -9   2   4        4.32        2.99      1.41 o
  -8   2   4      183.72      186.29      4.02 o
  -7   2   4        3.26        3.03      1.07 o
  -6   2   4      168.03      155.52      3.90 o
  -5   2   4        0.01       -0.65      0.71 o
  -4   2   4      179.94      193.80      3.41 o
  -3   2   4      521.65      607.43      7.78 o
  -2   2   4      628.34      539.56      5.88 o
  -1   2   4       70.25       81.13      1.69 o
   0   2   4     2148.96     2148.04     20.15 o
   1   2   4        0.57        1.11      0.27 o
   2   2   4      221.10      282.19      3.70 o
   3   2   4      162.28      152.92      2.25 o
   4   2   4      146.03      151.32      2.44 o
   5   2   4       45.76       45.19      1.46 o
   6   2   4      248.54      265.18      3.90 o
   7   2   4       16.81       13.17      1.09 o
   8   2   4       36.90       30.52      2.05 o
   9   2   4        1.36       -0.84      1.82 o
  10   2   4        0.99       -0.17      1.75 o
  11   2   4        2.91        4.10      2.16 o
  12   2   4        7.26        8.74      4.92 o
  13   2   4        0.12        3.10      3.54 o
 -13   3   4        5.13       -1.52      2.20 o
 -12   3   4        3.15        5.54      2.24 o
 -11   3   4        0.20       -1.68      1.68 o
 -10   3   4        7.55        7.63      2.06 o
  -9   3   4        2.09        1.70      1.38 o
  -8   3   4        8.23        8.68      1.41 o
  -7   3   4       15.85       20.08      1.56 o
  -6   3   4      258.98      273.25      4.67 o
  -5   3   4        0.19       -0.46      0.73 o
  -4   3   4      137.98      143.74      2.85 o
  -3   3   4      578.03      661.07      7.77 o
  -2   3   4      217.87      237.89      3.13 o
  -1   3   4     1771.39     1923.30     18.67 o
   0   3   4      375.79      420.58      4.65 o
   1   3   4      400.02      427.51      4.66 o
   2   3   4      993.82     1021.97     10.35 o
   3   3   4     1789.32     1852.19     18.13 o
   4   3   4      783.40      713.92      7.06 o
   5   3   4      356.99      346.60      4.56 o
   6   3   4      568.14      574.71      7.03 o
   7   3   4      379.22      373.33      5.11 o
   8   3   4      417.21      400.79      8.41 o
   9   3   4       34.53       28.90      2.69 o
  10   3   4      214.04      216.20      6.29 o
  11   3   4       38.42       39.04      3.45 o
  12   3   4       33.56       43.57      7.14 o
  13   3   4        1.60        0.09      8.36 o
 -13   4   4        1.34        2.62      2.40 o
 -12   4   4        0.33       -1.97      1.97 o
 -11   4   4        1.45        0.95      1.84 o
 -10   4   4      126.21      122.08      5.32 o
  -9   4   4       10.70        8.01      1.83 o
  -8   4   4      520.08      523.87      7.89 o
  -7   4   4      140.22      137.85      3.25 o
  -6   4   4      217.35      211.74      4.01 o
  -5   4   4       25.54       24.52      1.64 o
  -4   4   4      214.60      220.70      3.92 o
  -3   4   4      782.70      820.85      9.44 o
  -2   4   4     2835.85     2999.78     28.71 o
  -1   4   4     3033.94     3201.20     30.52 o
   0   4   4     1008.73      991.72     11.22 o
   1   4   4     3744.88     4393.22     44.71 o
   2   4   4      386.28      375.43      4.58 o
   3   4   4      941.63     1008.07     10.34 o
   4   4   4     2945.83     2945.86     28.47 o
   5   4   4      695.27      783.88      8.95 o
   6   4   4      327.89      321.80      5.04 o
   7   4   4        3.84        2.80      0.95 o
   8   4   4        4.06        4.01      1.63 o
   9   4   4       20.28       18.68      2.32 o
  10   4   4       16.86       13.38      2.82 o
  11   4   4        0.43        1.89      2.30 o
  12   4   4        0.01       -3.18      3.82 o
  13   4   4       28.88       26.75      4.70 o
 -13   5   4        8.82        4.00      3.81 o
 -12   5   4        0.96        0.14      2.17 o
 -11   5   4        0.10       -0.25      3.87 o
 -10   5   4       55.48       55.49      3.34 o
  -9   5   4        8.07        6.00      1.78 o
  -8   5   4      167.88      173.44      4.14 o
  -7   5   4       10.17       18.72      2.95 o
  -6   5   4       13.32       18.64      1.50 o
  -5   5   4        7.12        7.87      1.13 o
  -4   5   4       58.58       53.49      1.78 o
  -3   5   4       93.08       77.90      1.90 o
  -2   5   4      973.68     1158.90     11.81 o
  -1   5   4       77.33       77.20      2.47 o
   0   5   4       92.18       89.64      2.03 o
   1   5   4      168.30      169.95      2.44 o
   2   5   4       29.06       16.95      1.46 o
   3   5   4        0.02        2.26      0.47 o
   4   5   4      488.75      524.07      6.59 o
   5   5   4        6.86        6.15      1.27 o
   6   5   4      475.91      482.51      6.91 o
   7   5   4      420.58      402.61      8.23 o
   8   5   4       41.47       41.55      2.81 o
   9   5   4        5.05        4.39      1.95 o
  10   5   4       10.03        7.64      2.25 o
  11   5   4       37.26       32.10      4.32 o
  12   5   4       39.84       46.72      4.06 o
 -12   6   4        4.63        2.34      2.69 o
 -11   6   4        2.34        4.08      2.13 o
 -10   6   4        0.07       -0.96      1.65 o
  -9   6   4       54.74       55.77      3.24 o
  -8   6   4        1.34        2.40      1.17 o
  -7   6   4        8.16       10.57      1.38 o
  -6   6   4      196.77      177.92      3.74 o
  -5   6   4       39.51       34.15      1.70 o
  -4   6   4      545.15      517.52      6.68 o
  -3   6   4        0.94       -0.05      0.70 o
  -2   6   4       85.73       61.63      2.79 o
  -1   6   4      630.47      680.16      8.86 o
   0   6   4      180.94      180.79      4.04 o
   1   6   4      629.58      653.18      7.51 o
   2   6   4      192.68      200.84      4.30 o
   3   6   4       50.78       62.21      2.40 o
   4   6   4       70.78       80.63      1.83 o
   5   6   4      400.42      400.98      5.30 o
   6   6   4      205.64      205.25      3.77 o
   7   6   4      223.25      209.70      5.66 o
   8   6   4      244.19      244.57      6.81 o
   9   6   4      120.57      122.89      4.70 o
  10   6   4       47.33       48.23      3.55 o
  11   6   4        0.01        0.84      3.69 o
  12   6   4        7.55        6.15      4.06 o
 -12   7   4        0.00       -2.60      2.60 o
 -11   7   4        0.78       -1.87      1.96 o
 -10   7   4       13.99        9.91      2.13 o
  -9   7   4       55.14       50.41      3.13 o
  -8   7   4       24.93       26.25      3.05 o
  -7   7   4      325.12      337.81      5.76 o
  -6   7   4      355.62      336.37      5.20 o
  -5   7   4      169.95      160.27      3.24 o
  -4   7   4      450.91      462.40      6.25 o
  -3   7   4      366.34      339.52      4.83 o
  -2   7   4        4.42        4.31      0.79 o
  -1   7   4      683.39      711.56      9.94 o
   0   7   4        0.58        0.68      0.66 o
   1   7   4       23.71       35.37      1.61 o
   2   7   4     2190.77     2224.58     29.66 o
   3   7   4       22.71       26.83      1.52 o
   4   7   4     1031.86     1057.08     12.00 o
   5   7   4        9.40        8.31      1.06 o
   6   7   4       18.17       17.01      1.43 o
   7   7   4       16.22       15.45      2.05 o
   8   7   4      148.78      161.26      5.06 o
   9   7   4       24.03       22.14      2.68 o
  10   7   4       79.46       83.60      8.12 o
  11   7   4        2.85        1.06      2.51 o
  12   7   4       10.65       11.27      2.94 o
 -12   8   4       16.78       16.17      3.50 o
 -11   8   4       48.35       43.70      4.21 o
 -10   8   4      135.46      141.28      6.14 o
  -9   8   4        0.06        1.54      1.61 o
  -8   8   4        0.06        0.51      1.35 o
  -7   8   4        7.24        4.51      1.19 o
  -6   8   4      373.20      360.00      8.10 o
  -5   8   4      381.86      382.25      5.65 o
  -4   8   4     2975.97     2923.00     30.94 o
  -3   8   4      156.40      141.94      2.88 o
  -2   8   4      363.59      358.65      4.99 o
  -1   8   4      153.83      173.75      3.74 o
   0   8   4      182.37      153.19      3.30 o
   1   8   4      408.29      348.89      4.69 o
   2   8   4     1315.62     1262.53     13.94 o
   3   8   4      317.89      295.83      3.76 o
   4   8   4       20.16       22.00      2.25 o
   5   8   4       19.57       14.17      1.47 o
   6   8   4       13.90       14.68      1.36 o
   7   8   4       60.78       53.83      4.47 o
   8   8   4      164.37      166.39      6.93 o
   9   8   4      106.52       99.70      4.89 o
  10   8   4        1.50       -1.28      1.95 o
  11   8   4        0.14       -0.05      2.35 o
  12   8   4       12.92       11.25      3.00 o
 -11   9   4        3.75        4.54      2.74 o
 -10   9   4        0.09       -2.13      2.13 o
  -9   9   4       40.34       33.46      2.49 o
  -8   9   4       36.53       40.00      2.57 o
  -7   9   4       32.87       41.16      2.49 o
  -6   9   4       37.32       41.95      2.06 o
  -5   9   4       25.45       29.24      1.75 o
  -4   9   4      135.02      135.40      3.17 o
  -3   9   4      216.74      233.45      3.94 o
  -2   9   4      516.09      465.25      6.18 o
  -1   9   4       75.61       71.64      2.49 o
   0   9   4      215.95      220.58      3.61 o
   1   9   4       77.32       83.62      2.02 o
   2   9   4      374.56      400.81      5.35 o
   3   9   4       71.87       67.64      2.83 o
   4   9   4      826.35      759.67     10.44 o
   5   9   4       84.70       83.03      2.89 o
   6   9   4      125.11      117.65      5.02 o
   7   9   4        8.20        9.52      1.87 o
   8   9   4       18.23       25.43      2.63 o
   9   9   4        0.83        1.42      1.87 o
  10   9   4       86.03       93.94      4.88 o
  11   9   4        8.58        7.78      2.68 o
 -11  10   4        4.12        1.87      2.27 o
 -10  10   4        4.04        2.37      2.13 o
  -9  10   4        5.01        4.07      1.99 o
  -8  10   4       13.45       11.06      1.80 o
  -7  10   4       84.57       83.58      4.77 o
  -6  10   4      508.61      502.22      7.19 o
  -5  10   4        4.26        4.85      1.22 o
  -4  10   4      123.01      128.16      3.15 o
  -3  10   4      596.80      554.20      7.36 o
  -2  10   4       31.35       35.13      2.04 o
  -1  10   4      405.76      409.10      6.49 o
   0  10   4      265.17      251.75      5.16 o
   1  10   4      920.34      871.36     11.61 o
   2  10   4      149.30      149.61      3.34 o
   3  10   4      992.66      930.80     12.35 o
   4  10   4       22.81       23.92      1.73 o
   5  10   4      579.31      563.23      9.73 o
   6  10   4       30.78       24.76      2.18 o
   7  10   4       10.77       10.40      1.91 o
   8  10   4        9.08        4.72      1.91 o
   9  10   4        2.34        0.43      1.91 o
  10  10   4        0.35        2.69      2.30 o
  11  10   4        1.29        3.87      2.54 o
 -10  11   4        0.46       -0.60      2.55 o
  -9  11   4        0.03        0.44      2.24 o
  -8  11   4        1.07        0.51      2.12 o
  -7  11   4       21.95       26.05      3.06 o
  -6  11   4       72.79       69.14      3.50 o
  -5  11   4       44.12       45.07      2.50 o
  -4  11   4       12.36        7.77      1.48 o
  -3  11   4        0.01       -1.09      1.09 o
  -2  11   4       44.69       44.19      2.08 o
  -1  11   4       32.90       34.03      2.35 o
   0  11   4      599.50      583.65      9.57 o
   1  11   4       83.93       77.25      2.62 o
   2  11   4      694.15      651.06     13.63 o
   3  11   4       16.24       16.06      1.72 o
   4  11   4        1.18       -0.33      1.20 o
   5  11   4       11.62       14.00      1.67 o
   6  11   4       61.81       56.40      3.06 o
   7  11   4       88.97       88.00      4.03 o
   8  11   4      189.07      183.31      5.76 o
   9  11   4       16.09       18.18      2.73 o
  10  11   4       45.39       44.73      3.93 o
 -10  12   4        9.88       13.60      3.25 o
  -9  12   4        0.27        0.81      2.44 o
  -8  12   4       75.34       84.17      6.51 o
  -7  12   4        3.17        4.00      2.32 o
  -6  12   4      109.92      114.38      4.91 o
  -5  12   4        0.34       -1.17      1.45 o
  -4  12   4        1.43        0.74      1.43 o
  -3  12   4       36.17       32.48      2.48 o
  -2  12   4      110.97      112.39      3.23 o
  -1  12   4        0.21       -0.40      1.35 o
   0  12   4      140.08      146.87      4.30 o
   1  12   4      219.10      198.98      4.52 o
   2  12   4       41.19       40.18      2.23 o
   3  12   4       18.84       21.68      1.81 o
   4  12   4      131.01      132.69      5.22 o
   5  12   4        1.35        0.72      1.37 o
   6  12   4        1.19       -0.70      1.44 o
   7  12   4       23.04       24.52      2.54 o
   8  12   4       17.38       17.10      2.99 o
   9  12   4       17.05       23.29      4.37 o
  10  12   4       21.98       26.32      4.87 o
  -9  13   4        2.02        0.82      2.52 o
  -8  13   4        3.46        4.63      2.60 o
  -7  13   4       15.52       13.33      2.78 o
  -6  13   4       12.06       12.94      2.59 o
  -5  13   4       68.02       69.41      4.39 o
  -4  13   4       10.67       11.45      1.91 o
  -3  13   4        5.42        3.86      1.58 o
  -2  13   4       85.18       87.54      4.72 o
  -1  13   4        9.64        9.24      1.67 o
   0  13   4      183.56      180.48      4.60 o
   1  13   4       41.26       40.96      2.44 o
   2  13   4       24.37       21.55      1.89 o
   3  13   4       67.80       64.09      2.85 o
   4  13   4       85.98       72.60      2.97 o
   5  13   4        9.59        6.90      2.94 o
   6  13   4       87.27       99.85      6.65 o
   7  13   4       11.41       15.69      5.66 o
   8  13   4       21.06       24.06      6.27 o
   9  13   4        5.23        7.70      3.71 o
  -8  14   4       82.50       81.27      8.14 o
  -7  14   4        1.63        2.17      2.54 o
  -6  14   4       13.81        8.38      3.08 o
  -5  14   4       11.79       15.48      2.76 o
  -4  14   4        9.11        7.36      2.20 o
  -3  14   4       15.32       20.50      2.60 o
  -2  14   4      122.41      127.20      3.71 o
  -1  14   4       77.91       82.92      3.58 o
   0  14   4      103.02      107.01      3.75 o
   1  14   4       46.86       46.87      2.74 o
   2  14   4       17.76       23.28      2.10 o
   3  14   4        0.50        1.20      1.29 o
   4  14   4        9.99       13.40      2.60 o
   5  14   4       14.41       16.71      3.60 o
   6  14   4        2.19        4.45      3.13 o
   7  14   4        2.87        3.77      3.36 o
   8  14   4        8.06       10.84      3.78 o
  -7  15   4       23.74       29.31      3.63 o
  -6  15   4        0.00        2.06      2.35 o
  -5  15   4        1.12        1.87      2.26 o
  -4  15   4       12.78       11.04      2.55 o
  -3  15   4        0.11       -1.87      1.87 o
  -2  15   4       64.86       58.16      3.85 o
  -1  15   4       67.08       69.63      4.58 o
   0  15   4       58.59       56.86      3.61 o
   1  15   4       57.01       63.05      3.24 o
   2  15   4       42.20       44.48      2.78 o
   3  15   4       19.22       17.15      2.88 o
   4  15   4       74.48       80.65      6.72 o
   5  15   4       25.45       22.47      4.55 o
   6  15   4       85.92      102.43     15.86 o
   7  15   4        0.56        3.66      3.31 o
  -6  16   4        5.75        2.05      2.46 o
  -5  16   4       23.99       22.76      3.34 o
  -4  16   4       64.28       71.19      4.68 o
  -3  16   4        5.60        6.01      2.36 o
  -2  16   4      112.80      118.19      5.82 o
  -1  16   4        2.19        2.52      2.09 o
   0  16   4       69.64       70.73      4.16 o
   1  16   4        5.17       12.47      2.34 o
   2  16   4        7.04        5.90      3.19 o
   3  16   4        0.05        0.98      2.90 o
   4  16   4        2.66       10.77      3.60 o
   5  16   4        7.63        6.86      3.49 o
   6  16   4       15.74        9.40      3.89 o
  -4  17   4       20.80       25.69      3.42 o
  -3  17   4        3.23       10.66      2.65 o
  -2  17   4       51.50       62.57      6.57 o
  -1  17   4        7.93        3.76      2.33 o
   0  17   4        0.42       -1.30      1.99 o
   1  17   4        6.54        7.11      3.07 o
   2  17   4        2.52        3.45      4.55 o
   3  17   4       20.83       20.96      4.19 o
   4  17   4       38.96       50.67      8.61 o
  -2  18   4       13.67       12.23      2.76 o
  -1  18   4        4.12        2.18      2.34 o
   0  18   4       16.80       14.33      2.83 o
   1  18   4        0.71        4.80      3.18 o
   2  18   4        0.61       -1.06      3.18 o
 -13   0   5       24.95       28.11      8.24 o
 -11   0   5       15.43       16.68      3.65 o
  -9   0   5       99.61      110.75      4.34 o
  -7   0   5      530.44      480.47      9.46 o
  -5   0   5       24.83       31.39      2.12 o
  -3   0   5       39.70       46.13      2.12 o
  -1   0   5     1733.06     1732.06     22.72 o
   1   0   5      402.35      349.32      6.21 o
   3   0   5        1.28       -0.69      0.69 o
   5   0   5      232.21      239.39      5.10 o
   7   0   5      101.77      113.38      4.00 o
   9   0   5        5.62        3.48      2.07 o
  11   0   5        0.10        7.62      4.18 o
  13   0   5        1.27        4.92      5.17 o
 -13   1   5        1.13        0.80      2.43 o
 -12   1   5        6.79        6.81      2.39 o
 -11   1   5        9.38       10.11      2.30 o
 -10   1   5        1.90        1.21      1.21 o
  -9   1   5       20.63       22.07      1.90 o
  -8   1   5        7.17        6.14      1.38 o
  -7   1   5       34.65       35.22      2.02 o
  -6   1   5       11.39       14.54      1.40 o
  -5   1   5      101.58      100.48      2.64 o
  -4   1   5       32.70       35.34      1.62 o
  -3   1   5      219.28      195.93      3.56 o
  -2   1   5        8.75       10.18      0.83 o
  -1   1   5      347.82      295.98      3.23 o
   0   1   5      344.84      398.77      4.46 o
   1   1   5       66.45       96.37      1.92 o
   2   1   5      290.74      355.00      3.94 o
   3   1   5       44.26       50.91      1.23 o
   4   1   5        0.53        0.16      0.58 o
   5   1   5      268.65      275.52      3.98 o
   6   1   5       31.79       39.75      1.60 o
   7   1   5      225.57      212.40      3.60 o
   8   1   5      160.65      167.02      3.22 o
   9   1   5      215.35      206.07      6.09 o
  10   1   5       24.18       28.54      2.98 o
  11   1   5      129.64      156.98      7.38 o
  12   1   5        5.46        6.13      3.56 o
  13   1   5       49.83       57.69      5.98 o
 -13   2   5        1.59        6.43      2.49 o
 -12   2   5        1.36        0.43      2.16 o
 -11   2   5       43.54       46.32      2.96 o
 -10   2   5       22.28       20.41      2.55 o
  -9   2   5      444.40      426.45      7.22 o
  -8   2   5       88.42       88.13      3.66 o
  -7   2   5       78.70       87.02      3.08 o
  -6   2   5        1.88        1.66      1.04 o
  -5   2   5        0.21       -0.89      0.89 o
  -4   2   5      283.41      319.81      4.99 o
  -3   2   5      747.71      677.49      8.07 o
  -2   2   5     1334.63     1367.42     12.85 o
  -1   2   5       13.10       26.75      1.15 o
   0   2   5      253.48      240.37      3.08 o
   1   2   5       60.14       49.94      1.17 o
   2   2   5      120.44      162.75      2.24 o
   3   2   5      924.92      940.16     10.69 o
   4   2   5      473.44      500.30      5.73 o
   5   2   5      205.30      210.18      3.28 o
   6   2   5       32.78       36.40      1.56 o
   7   2   5       82.21       90.69      2.27 o
   8   2   5       32.03       37.63      1.92 o
   9   2   5       23.88       29.36      2.78 o
  10   2   5       21.26       27.42      2.87 o
  11   2   5        6.31        3.78      2.94 o
  12   2   5        1.70       -0.33      3.19 o
  13   2   5       12.23       17.26      4.24 o
 -13   3   5        1.60       -0.36      2.34 o
 -12   3   5        6.24        7.89      2.45 o
 -11   3   5       27.94       26.46      2.90 o
 -10   3   5        0.72       -0.80      1.74 o
  -9   3   5       46.94       52.77      2.63 o
  -8   3   5        6.18        8.06      1.43 o
  -7   3   5      223.15      219.95      4.41 o
  -6   3   5       28.75       21.26      1.59 o
  -5   3   5      192.15      205.54      3.89 o
  -4   3   5       18.97       13.86      1.11 o
  -3   3   5      545.31      592.26      7.23 o
  -2   3   5      658.09      705.17      7.64 o
  -1   3   5     8587.08     9126.88     85.72 o
   0   3   5      244.73      267.45      3.12 o
   1   3   5      234.71      198.73      3.72 o
   2   3   5      184.19      193.12      3.02 o
   3   3   5      411.39      510.69      5.80 o
   4   3   5       56.31       74.07      2.45 o
   5   3   5      931.19      947.86     11.97 o
   6   3   5       12.15       17.64      1.19 o
   7   3   5      848.43      870.09     12.79 o
   8   3   5       10.50       16.79      3.78 o
   9   3   5       72.47       82.88      6.38 o
  10   3   5        0.01       -0.38      1.79 o
  11   3   5       20.85       26.79      4.17 o
  12   3   5        1.96       -1.19      3.04 o
 -12   4   5        1.15       -1.71      2.08 o
 -11   4   5       26.37       33.19      3.20 o
 -10   4   5        8.79        8.06      2.04 o
  -9   4   5       42.62       42.27      3.37 o
  -8   4   5       25.45       23.20      1.85 o
  -7   4   5      370.84      361.61      6.06 o
  -6   4   5        1.16        3.07      1.12 o
  -5   4   5      756.99      707.19      9.50 o
  -4   4   5      186.97      205.66      3.48 o
  -3   4   5      253.69      240.92      3.70 o
  -2   4   5      343.21      399.12      4.85 o
  -1   4   5      122.98      110.63      1.85 o
   0   4   5      942.59     1101.89     12.45 o
   1   4   5      223.82      209.29      2.74 o
   2   4   5       32.95       51.42      1.22 o
   3   4   5       29.47       26.64      1.44 o
   4   4   5        0.99        1.06      0.65 o
   5   4   5      132.85      128.30      2.85 o
   6   4   5      116.74      109.69      2.73 o
   7   4   5      139.07      149.00      3.76 o
   8   4   5        1.31        1.69      1.53 o
   9   4   5        6.31        8.45      2.02 o
  10   4   5        8.94        7.88      2.24 o
  11   4   5        0.08        0.01      2.09 o
  12   4   5        0.40        2.56      3.12 o
 -12   5   5       13.30       12.67      2.70 o
 -11   5   5        0.01        2.17      2.02 o
 -10   5   5        5.89        1.40      1.81 o
  -9   5   5        9.93        8.83      1.89 o
  -8   5   5        3.51        3.99      1.27 o
  -7   5   5      148.53      139.79      5.13 o
  -6   5   5      599.78      607.57      8.66 o
  -5   5   5      971.50      976.75     11.58 o
  -4   5   5        4.42        9.79      1.11 o
  -3   5   5      168.11      161.37      2.94 o
  -2   5   5      789.75      878.67     10.11 o
  -1   5   5       43.25       56.22      1.98 o
   0   5   5       39.78       42.79      1.33 o
   1   5   5      622.77      658.65      7.65 o
   2   5   5      681.50      650.91      7.56 o
   3   5   5     2630.39     2822.53     27.38 o
   4   5   5      166.22      171.19      2.67 o
   5   5   5      363.23      355.86      5.14 o
   6   5   5      285.99      298.12      6.28 o
   7   5   5        0.21        0.37      1.30 o
   8   5   5        4.43        4.73      1.73 o
   9   5   5      124.30      128.15      4.73 o
  10   5   5        0.03       -0.15      1.90 o
  11   5   5       74.22       76.16      4.62 o
  12   5   5        0.55        0.44      3.53 o
 -12   6   5        4.35        5.27      2.42 o
 -11   6   5       17.62       11.42      4.08 o
 -10   6   5       16.07       13.87      2.29 o
  -9   6   5        0.11       -1.52      1.52 o
  -8   6   5       27.05       25.51      1.86 o
  -7   6   5        0.72        0.68      1.13 o
  -6   6   5       38.44       38.05      1.92 o
  -5   6   5      135.98      137.59      3.04 o
  -4   6   5       24.45       21.77      1.43 o
  -3   6   5      245.60      235.13      3.79 o
  -2   6   5      181.99      181.70      3.08 o
  -1   6   5      189.53      172.70      2.43 o
   0   6   5        0.93        0.06      0.51 o
   1   6   5       19.86       20.20      1.32 o
   2   6   5       19.01       17.01      2.27 o
   3   6   5      123.87      132.48      4.11 o
   4   6   5      489.83      465.15      5.56 o
   5   6   5      825.69      802.72      9.79 o
   6   6   5       14.15       11.03      1.23 o
   7   6   5        0.46       -0.81      1.55 o
   8   6   5        0.03        2.06      2.18 o
   9   6   5        0.78       -1.68      1.68 o
  10   6   5       32.28       36.08      5.55 o
  11   6   5       61.28       66.81      5.06 o
  12   6   5        0.27        0.16      2.48 o
 -12   7   5        0.00       -1.83      3.51 o
 -11   7   5        7.65        7.15      2.56 o
 -10   7   5       79.49       96.96      4.93 o
  -9   7   5       49.08       50.23      3.91 o
  -8   7   5       29.94       21.97      1.98 o
  -7   7   5       23.37       25.22      1.75 o
  -6   7   5        1.06       -0.97      0.97 o
  -5   7   5      127.83      111.67      3.04 o
  -4   7   5      563.26      578.09      7.54 o
  -3   7   5       87.09       89.01      2.14 o
  -2   7   5     1015.97     1015.48     15.00 o
  -1   7   5       31.52       30.76      2.78 o
   0   7   5        1.37        4.31      0.79 o
   1   7   5     1509.76     1481.76     16.10 o
   2   7   5        6.67        7.53      1.52 o
   3   7   5      458.85      448.23      7.98 o
   4   7   5      284.98      280.54      3.78 o
   5   7   5       86.84       78.57      2.20 o
   6   7   5       99.35       86.43      3.16 o
   7   7   5      477.88      494.45     11.62 o
   8   7   5      274.73      266.15      6.72 o
   9   7   5       34.72       43.34      4.88 o
  10   7   5       23.81       21.84      2.93 o
  11   7   5        0.24       -2.87      2.87 o
  12   7   5        1.03        8.11      2.73 o
 -11   8   5       17.37       15.41      3.16 o
 -10   8   5        0.57       -0.54      1.67 o
  -9   8   5        1.42       -1.49      1.49 o
  -8   8   5       25.69       21.46      2.09 o
  -7   8   5      217.07      213.53      4.22 o
  -6   8   5        8.02        8.86      1.37 o
  -5   8   5      669.97      656.41      8.57 o
  -4   8   5       63.69       61.34      2.26 o
  -3   8   5      122.51      111.72      2.43 o
  -2   8   5      136.83      135.52      3.25 o
  -1   8   5      493.31      495.89      7.31 o
   0   8   5      365.31      387.69      5.27 o
   1   8   5      767.34      773.83      9.12 o
   2   8   5      435.58      442.67      7.98 o
   3   8   5        5.56        6.11      1.62 o
   4   8   5       25.31       23.96      1.73 o
   5   8   5       31.06       35.74      1.74 o
   6   8   5      278.16      257.32      4.68 o
   7   8   5      212.83      205.90      5.69 o
   8   8   5       68.66       66.99      4.19 o
   9   8   5       11.11       14.60      3.79 o
  10   8   5        1.71        2.58      2.12 o
  11   8   5       55.50       60.66      6.18 o
 -11   9   5        9.47        5.99      2.51 o
 -10   9   5       17.16       16.57      2.62 o
  -9   9   5       33.09       32.51      2.60 o
  -8   9   5       13.20       14.31      1.96 o
  -7   9   5        0.03        1.11      1.41 o
  -6   9   5      484.64      484.22      8.02 o
  -5   9   5      924.57      859.21     10.72 o
  -4   9   5       87.42       81.01      2.50 o
  -3   9   5      112.55      101.23      2.44 o
  -2   9   5       38.16       29.80      1.89 o
  -1   9   5      278.21      253.03      4.65 o
   0   9   5       95.84       90.62      2.89 o
   1   9   5     1225.52     1169.47     14.86 o
   2   9   5      116.96      113.08      4.19 o
   3   9   5     3112.25     2991.37     39.98 o
   4   9   5      177.63      179.86      6.65 o
   5   9   5      250.08      247.41      4.25 o
   6   9   5       43.69       46.19      3.03 o
   7   9   5       15.18       22.30      3.44 o
   8   9   5        2.82        3.54      1.87 o
   9   9   5       64.04       64.99      4.02 o
  10   9   5       52.59       45.39      3.72 o
  11   9   5       29.14       30.56      4.97 o
 -11  10   5        7.30        8.37      3.22 o
 -10  10   5        0.00       -0.58      3.50 o
  -9  10   5       37.74       35.20      5.91 o
  -8  10   5       38.21       37.30      3.03 o
  -7  10   5       32.39       30.61      2.63 o
  -6  10   5        0.16        2.07      1.41 o
  -5  10   5      102.38      101.31      3.96 o
  -4  10   5       16.20       25.64      2.15 o
  -3  10   5      339.54      342.98      5.48 o
  -2  10   5      313.12      270.04      5.04 o
  -1  10   5      207.06      201.73      4.17 o
   0  10   5       47.99       42.87      2.74 o
   1  10   5      135.53      124.48      3.06 o
   2  10   5      114.38      114.39      2.80 o
   3  10   5       29.77       31.76      2.52 o
   4  10   5        0.15        1.99      1.66 o
   5  10   5        4.97        3.41      1.21 o
   6  10   5        0.24       -0.74      1.25 o
   7  10   5        0.46        2.30      1.57 o
   8  10   5        2.47        1.21      1.75 o
   9  10   5       10.67        9.65      2.25 o
  10  10   5        0.15        1.15      2.23 o
 -10  11   5        0.31       -0.27      2.49 o
  -9  11   5        0.16        5.28      2.58 o
  -8  11   5        1.08       -0.70      2.20 o
  -7  11   5        0.07        1.09      1.80 o
  -6  11   5      149.90      155.96      5.19 o
  -5  11   5      206.26      180.31      4.37 o
  -4  11   5       32.98       31.22      2.18 o
  -3  11   5      104.58      104.58      2.95 o
  -2  11   5       12.53       16.48      1.63 o
  -1  11   5      871.17      851.59     11.77 o
   0  11   5       22.46       25.57      2.19 o
   1  11   5       28.03       27.83      1.95 o
   2  11   5        2.14        1.62      1.24 o
   3  11   5        2.14        1.55      0.84 o
   4  11   5       12.07        4.10      2.17 o
   5  11   5      134.63      122.58      5.06 o
   6  11   5       25.54       24.59      4.06 o
   7  11   5       25.39       32.46      4.43 o
   8  11   5        7.38        5.64      3.21 o
   9  11   5      133.12      156.63      8.17 o
  10  11   5        3.86        5.76      3.81 o
  -9  12   5       54.23       55.47      4.59 o
  -8  12   5       13.15       13.53      4.35 o
  -7  12   5       35.93       33.16      4.51 o
  -6  12   5        0.02       -0.38      1.68 o
  -5  12   5       12.12       16.35      1.88 o
  -4  12   5        5.19        6.52      1.51 o
  -3  12   5      113.18      114.90      3.47 o
  -2  12   5       83.90       85.35      2.85 o
  -1  12   5      162.14      152.82      4.93 o
   0  12   5        5.26        8.86      1.45 o
   1  12   5      164.17      167.26      3.86 o
   2  12   5       39.80       42.46      3.19 o
   3  12   5       45.48       45.66      3.59 o
   4  12   5      140.46      132.44      5.34 o
   5  12   5       18.86       14.87      2.74 o
   6  12   5        9.18        6.52      3.13 o
   7  12   5        1.11        0.01      2.69 o
   8  12   5       28.08       27.63      4.51 o
   9  12   5        2.90        2.05      3.39 o
  -9  13   5        0.04        3.78      2.81 o
  -8  13   5       41.78       45.19      4.39 o
  -7  13   5        5.44        7.50      2.62 o
  -6  13   5        2.64        2.65      2.19 o
  -5  13   5       17.13       13.33      2.60 o
  -4  13   5        6.19        9.24      1.93 o
  -3  13   5       38.17       38.95      2.49 o
  -2  13   5       15.75       15.81      1.70 o
  -1  13   5      114.82      104.07      3.37 o
   0  13   5       57.19       63.63      4.93 o
   1  13   5       74.32       64.08      3.16 o
   2  13   5       20.40       22.06      1.84 o
   3  13   5       45.48       54.44      4.62 o
   4  13   5       24.72       25.63      3.18 o
   5  13   5      122.59      124.32      5.57 o
   6  13   5        1.53       -1.34      2.72 o
   7  13   5       83.38       83.30      7.50 o
   8  13   5        7.22       10.42      3.78 o
   9  13   5       31.43       36.14      5.21 o
  -8  14   5        8.28       10.53      3.00 o
  -7  14   5       34.12       39.15      4.76 o
  -6  14   5        2.57        6.30      2.44 o
  -5  14   5       54.46       48.07      3.96 o
  -4  14   5       23.24       26.24      3.06 o
  -3  14   5       52.65       57.67      6.03 o
  -2  14   5       81.66       94.12      3.95 o
  -1  14   5       21.84       23.34      2.32 o
   0  14   5       14.02       16.38      2.04 o
   1  14   5       29.65       27.23      2.54 o
   2  14   5        0.77       -0.25      2.02 o
   3  14   5       31.41       31.97      3.41 o
   4  14   5       10.40        8.97      2.64 o
   5  14   5        7.34        3.08      4.43 o
   6  14   5        6.69        3.96      3.04 o
   7  14   5       27.49       29.18      4.76 o
   8  14   5        3.53        1.94      3.47 o
  -7  15   5        8.33        3.48      3.41 o
  -6  15   5        7.87        5.20      2.59 o
  -5  15   5        0.14       -2.53      3.78 o
  -4  15   5        0.73        2.73      2.19 o
  -3  15   5        0.01        1.16      2.65 o
  -2  15   5        4.51        4.20      2.11 o
  -1  15   5       61.10       72.39      3.65 o
   0  15   5       29.29       30.53      2.54 o
   1  15   5       98.98      109.49      5.49 o
   2  15   5      137.79      130.40     10.99 o
   3  15   5       16.56       17.08      2.96 o
   4  15   5        6.48       15.16      3.33 o
   5  15   5       32.57       24.75      4.35 o
   6  15   5       16.39       15.83      4.02 o
   7  15   5       41.44       47.44      5.73 o
  -5  16   5       18.62       24.76      3.37 o
  -4  16   5        2.44        5.09      3.84 o
  -3  16   5       14.41       20.62      3.10 o
  -2  16   5       67.58       76.91      4.62 o
  -1  16   5       27.61       35.54      3.91 o
   0  16   5       51.07       55.72      3.85 o
   1  16   5       15.57       12.29      4.92 o
   2  16   5        0.47       -0.87      2.28 o
   3  16   5       14.32       12.54      2.87 o
   4  16   5        1.11       -0.65      2.24 o
   5  16   5       21.10       17.67      4.13 o
  -4  17   5        0.42       -1.19      2.30 o
  -3  17   5        3.10        3.48      2.97 o
  -2  17   5        0.13       -2.09      2.09 o
  -1  17   5        3.42        2.32      2.63 o
   0  17   5        5.12        2.44      3.19 o
   1  17   5       58.14       44.80      5.30 o
   2  17   5        0.04        2.32      2.95 o
   3  17   5       65.64       73.88      7.50 o
 -12   0   6        0.30       -1.71      3.04 o
 -10   0   6       28.95       33.39      2.99 o
  -8   0   6      102.16      117.51      4.47 o
  -6   0   6       79.51       82.61      4.53 o
  -4   0   6      541.69      510.24      9.41 o
  -2   0   6       85.95       89.29      2.53 o
   0   0   6      548.97      578.93      8.55 o
   2   0   6     1121.25     1138.43     15.49 o
   4   0   6      138.27      145.40      5.70 o
   6   0   6      290.87      307.07      6.42 o
   8   0   6       60.62       59.26      3.11 o
  10   0   6        0.78        1.23      3.69 o
  12   0   6        0.15       -2.95      4.18 o
 -12   1   6        0.06       -0.20      2.14 o
 -11   1   6        7.22       11.82      2.66 o
 -10   1   6        0.97        0.78      1.35 o
  -9   1   6       94.27       86.92      3.04 o
  -8   1   6      171.86      161.89      3.65 o
  -7   1   6       44.97       47.74      2.13 o
  -6   1   6      185.19      171.76      5.06 o
  -5   1   6        7.25        8.52      1.15 o
  -4   1   6       68.89       64.08      2.04 o
  -3   1   6        0.04       -0.30      0.63 o
  -2   1   6      885.40      799.68      7.64 o
  -1   1   6       51.32       63.06      1.36 o
   0   1   6     1559.27     1590.89     17.87 o
   1   1   6      479.90      488.05      5.33 o
   2   1   6       83.86       87.61      2.53 o
   3   1   6      423.14      435.43      4.84 o
   4   1   6       41.75       46.73      1.48 o
   5   1   6       46.11       44.26      1.67 o
   6   1   6       15.95       15.40      1.21 o
   7   1   6        9.79       12.10      1.46 o
   8   1   6      290.33      304.92      5.91 o
   9   1   6        0.85        2.12      1.61 o
  10   1   6      190.29      209.44      8.07 o
  11   1   6        0.23       -2.61      2.61 o
  12   1   6       50.92       60.11      6.27 o
 -12   2   6       44.74       46.79      3.81 o
 -11   2   6        2.80        4.05      1.86 o
 -10   2   6      124.89      135.65      4.25 o
  -9   2   6       21.63       19.76      1.79 o
  -8   2   6      162.10      155.31      3.97 o
  -7   2   6       48.12       55.94      3.53 o
  -6   2   6      487.36      448.72      7.00 o
  -5   2   6        0.55        0.56      0.99 o
  -4   2   6      321.74      334.61      4.93 o
  -3   2   6      531.49      571.81      6.65 o
  -2   2   6       69.83       45.88      1.46 o
  -1   2   6      420.01      484.60      5.29 o
   0   2   6       91.87       79.17      1.56 o
   1   2   6     2639.73     2905.32     30.11 o
   2   2   6       19.43       18.42      1.35 o
   3   2   6       28.90       25.77      1.30 o
   4   2   6       90.29       87.75      2.28 o
   5   2   6       30.34       36.34      1.48 o
   6   2   6       29.57       32.75      1.91 o
   7   2   6        6.30        3.86      1.13 o
   8   2   6       54.91       55.91      2.98 o
   9   2   6        2.02        4.22      1.89 o
  10   2   6       14.49       17.38      4.06 o
  11   2   6        2.71        0.18      8.85 o
  12   2   6        0.00        3.90      3.36 o
 -12   3   6        0.96        2.48      2.55 o
 -11   3   6        6.75        8.71      2.08 o
 -10   3   6       55.19       53.53      3.54 o
  -9   3   6        0.35        0.49      1.36 o
  -8   3   6       67.03       60.75      2.75 o
  -7   3   6      261.31      252.06      4.94 o
  -6   3   6       71.18       69.26      3.04 o
  -5   3   6       61.27       46.07      1.96 o
  -4   3   6      843.85      820.69     13.24 o
  -3   3   6       31.56       27.38      1.50 o
  -2   3   6      924.03      950.89      9.45 o
  -1   3   6        2.94        5.10      0.72 o
   0   3   6      160.88      121.64      2.57 o
   1   3   6       64.50       55.97      1.13 o
   2   3   6     1008.78     1014.90      9.93 o
   3   3   6      128.98      122.10      2.24 o
   4   3   6      725.59      746.88      9.09 o
   5   3   6        0.06       -0.80      0.88 o
   6   3   6      141.42      144.61      3.30 o
   7   3   6       33.70       31.67      1.99 o
   8   3   6       77.19       80.03      3.19 o
   9   3   6       54.38       54.31      3.47 o
  10   3   6       26.27       26.42      3.27 o
  11   3   6        0.19       -0.98      3.20 o
  12   3   6       11.33       11.26      3.81 o
 -12   4   6        7.37        3.05      2.42 o
 -11   4   6        0.03       -1.90      1.90 o
 -10   4   6       99.79       96.42      5.93 o
  -9   4   6        2.07        1.94      2.14 o
  -8   4   6        1.78        3.26      1.39 o
  -7   4   6      447.78      445.17      7.18 o
  -6   4   6        0.49        1.35      1.04 o
  -5   4   6      352.98      344.43      5.26 o
  -4   4   6      430.66      401.53      5.69 o
  -3   4   6     1097.13     1170.37     13.29 o
  -2   4   6      153.18      124.50      2.13 o
  -1   4   6       25.15       25.51      1.18 o
   0   4   6       26.65       49.98      1.13 o
   1   4   6      459.41      495.09      5.35 o
   2   4   6        1.96        1.54      0.57 o
   3   4   6      588.08      612.99      7.26 o
   4   4   6       50.33       53.37      1.69 o
   5   4   6      286.30      269.28      4.34 o
   6   4   6       73.55       72.90      2.99 o
   7   4   6       13.78        8.32      1.26 o
   8   4   6        0.31       -0.07      1.36 o
   9   4   6       38.78       36.88      3.16 o
  10   4   6       24.16       28.21      3.03 o
  11   4   6        3.23        0.43      4.92 o
  12   4   6        9.78        5.84      3.39 o
 -12   5   6        1.32        0.65      2.33 o
 -11   5   6        0.29        2.24      2.19 o
 -10   5   6        0.49       -1.74      1.74 o
  -9   5   6       10.03        7.93      1.97 o
  -8   5   6        1.19        2.27      1.30 o
  -7   5   6        1.41        0.40      1.18 o
  -6   5   6      112.68       98.40      2.81 o
  -5   5   6        0.42       -0.79      1.03 o
  -4   5   6       95.78       91.91      2.60 o
  -3   5   6       90.63       95.52      2.35 o
  -2   5   6      265.28      272.30      3.74 o
  -1   5   6      453.83      459.76      6.00 o
   0   5   6      780.75      822.62      9.39 o
   1   5   6       44.51       49.17      1.47 o
   2   5   6      120.41      103.62      1.91 o
   3   5   6       80.65       72.54      2.14 o
   4   5   6      792.39      753.16      8.40 o
   5   5   6      443.01      440.52      6.18 o
   6   5   6     1524.66     1480.12     18.28 o
   7   5   6        1.79        2.37      1.85 o
   8   5   6      106.49      105.29      6.64 o
   9   5   6       14.67       11.13      2.23 o
  10   5   6        7.91        2.68      2.19 o
  11   5   6       43.68       40.09      3.69 o
  12   5   6       35.42       41.73      4.96 o
 -12   6   6        6.02        7.25      2.62 o
 -11   6   6       29.47       30.37      3.14 o
 -10   6   6        2.60        0.55      1.96 o
  -9   6   6       17.44       16.97      2.26 o
  -8   6   6       72.60       66.06      2.69 o
  -7   6   6       11.15        8.02      1.37 o
  -6   6   6      215.75      210.95      4.05 o
  -5   6   6       32.53       34.15      1.86 o
  -4   6   6       47.71       45.65      2.02 o
  -3   6   6       13.58       12.24      1.13 o
  -2   6   6      197.48      176.94      2.79 o
  -1   6   6       10.20       15.91      1.06 o
   0   6   6      390.25      400.92      7.16 o
   1   6   6       68.12       76.12      2.20 o
   2   6   6      183.36      177.55      3.67 o
   3   6   6       98.45      105.14      1.90 o
   4   6   6        2.17        2.05      0.88 o
   5   6   6       91.05       82.85      2.45 o
   6   6   6      116.12      110.14      3.83 o
   7   6   6       10.91       12.80      1.76 o
   8   6   6      376.39      340.93      7.88 o
   9   6   6        3.49        2.53      1.93 o
  10   6   6        2.55        1.95      3.42 o
  11   6   6       11.93       20.72      5.87 o
  12   6   6       26.30       29.50     10.08 o
 -11   7   6       10.70       11.30      2.33 o
 -10   7   6        4.43        1.91      1.82 o
  -9   7   6        0.58        1.31      1.74 o
  -8   7   6        3.23        2.30      1.29 o
  -7   7   6        1.39        0.46      1.16 o
  -6   7   6       16.26       18.27      1.64 o
  -5   7   6       36.19       33.82      1.93 o
  -4   7   6       54.48       49.32      2.51 o
  -3   7   6      103.90       96.96      2.35 o
  -2   7   6      301.07      282.02      4.31 o
  -1   7   6        0.00       -1.23      1.30 o
   0   7   6      374.38      357.72      5.31 o
   1   7   6       43.35       44.97      1.40 o
   2   7   6      350.28      348.39      6.78 o
   3   7   6       28.39       22.41      2.73 o
   4   7   6     1028.76      994.37     11.85 o
   5   7   6      409.92      396.53      5.82 o
   6   7   6      326.16      321.90      5.49 o
   7   7   6        0.01        1.76      1.41 o
   8   7   6       61.57       72.19      3.74 o
   9   7   6        5.21        4.56      2.07 o
  10   7   6       45.61       54.94      5.59 o
  11   7   6       79.06       85.80      5.04 o
 -11   8   6       25.66       26.35      3.03 o
 -10   8   6        0.44        1.58      1.84 o
  -9   8   6        4.33        2.05      1.68 o
  -8   8   6      222.87      239.95      5.42 o
  -7   8   6        6.21        6.54      1.67 o
  -6   8   6       35.48       36.91      2.09 o
  -5   8   6        0.00       -0.74      1.30 o
  -4   8   6       76.16       77.72      2.42 o
  -3   8   6      231.32      234.03      4.25 o
  -2   8   6      525.64      496.14     10.00 o
  -1   8   6      180.34      173.19      3.77 o
   0   8   6       73.95       72.85      2.40 o
   1   8   6      420.57      394.04      5.33 o
   2   8   6      348.39      335.87      6.85 o
   3   8   6        3.55        3.61      2.06 o
   4   8   6      127.37      121.32      3.57 o
   5   8   6      720.63      666.15      8.71 o
   6   8   6       47.08       44.18      2.43 o
   7   8   6       63.99       68.15      3.42 o
   8   8   6      112.52      105.10      5.18 o
   9   8   6       20.65       20.61      2.71 o
  10   8   6        4.07        1.70      2.17 o
  11   8   6        3.85        3.37      3.15 o
 -11   9   6        1.36       -2.14      2.57 o
 -10   9   6        0.49       -0.49      2.06 o
  -9   9   6       40.77       38.32      5.33 o
  -8   9   6        6.75        5.71      2.15 o
  -7   9   6       53.90       55.10      3.86 o
  -6   9   6      162.74      161.02      4.19 o
  -5   9   6        1.72        2.13      1.66 o
  -4   9   6      255.72      242.23      4.96 o
  -3   9   6      391.42      408.04      6.22 o
  -2   9   6       79.11       73.68      2.74 o
  -1   9   6      372.26      401.65      8.74 o
   0   9   6      345.71      338.44      5.70 o
   1   9   6       35.33       29.48      1.63 o
   2   9   6     1021.45      919.51     14.43 o
   3   9   6       61.51       72.06      3.73 o
   4   9   6      223.43      211.89      5.82 o
   5   9   6       25.33       26.09      2.34 o
   6   9   6       23.00       26.38      2.00 o
   7   9   6       62.20       58.74      3.14 o
   8   9   6      149.57      155.69      5.15 o
   9   9   6        0.00        1.40      2.42 o
  10   9   6       86.49       98.96      4.99 o
 -10  10   6       13.00       10.53      3.16 o
  -9  10   6       23.73       20.47      2.75 o
  -8  10   6       12.23       16.00      2.52 o
  -7  10   6       84.09       88.15      3.75 o
  -6  10   6      187.74      193.31      4.70 o
  -5  10   6        5.29        6.26      1.55 o
  -4  10   6      130.86      126.38      4.10 o
  -3  10   6      775.86      750.54      9.86 o
  -2  10   6       10.95       14.25      1.64 o
  -1  10   6       41.01       33.64      2.69 o
   0  10   6      490.59      484.58      7.53 o
   1  10   6      382.75      390.57      6.36 o
   2  10   6      210.05      206.49      6.67 o
   3  10   6       32.88       27.06      3.30 o
   4  10   6       11.60       10.82      2.15 o
   5  10   6       22.14       21.12      1.97 o
   6  10   6       26.30       27.43      3.81 o
   7  10   6        0.08       -0.28      2.69 o
   8  10   6        0.20        0.84      2.94 o
   9  10   6       43.52       44.33      5.21 o
  10  10   6       42.04       43.75      5.53 o
 -10  11   6       26.40       31.93      5.26 o
  -9  11   6        9.48       10.36      3.14 o
  -8  11   6       12.10       10.93      2.42 o
  -7  11   6       50.58       52.69      3.49 o
  -6  11   6        1.90        2.15      1.51 o
  -5  11   6       48.23       42.43      3.36 o
  -4  11   6      127.29      123.84      3.70 o
  -3  11   6       14.21       13.12      1.59 o
  -2  11   6       13.43        9.91      1.58 o
  -1  11   6       14.51       11.20      1.55 o
   0  11   6       15.94       12.93      1.54 o
   1  11   6       82.74       77.30      2.63 o
   2  11   6      399.61      378.90     10.50 o
   3  11   6        0.08       -0.72      1.70 o
   4  11   6       49.76       59.21      4.33 o
   5  11   6        6.51        4.30      2.32 o
   6  11   6       84.75       78.56      8.98 o
   7  11   6        3.00        4.99      3.20 o
   8  11   6       52.23       44.29      5.13 o
   9  11   6       16.88       19.28      4.26 o
  -9  12   6        0.00        4.39      2.88 o
  -8  12   6        5.82        4.29      2.64 o
  -7  12   6        2.07        0.80      3.84 o
  -6  12   6        0.28       -1.15      1.50 o
  -5  12   6       56.27       57.09      4.65 o
  -4  12   6      217.09      211.37      4.99 o
  -3  12   6       29.52       31.63      3.33 o
  -2  12   6       89.32       94.92      3.19 o
  -1  12   6        4.74        6.13      1.43 o
   0  12   6       98.39       97.97      4.10 o
   1  12   6      130.14      125.67      3.49 o
   2  12   6      121.27      110.30      4.37 o
   3  12   6        6.55        4.01      1.97 o
   4  12   6        3.56        1.11      2.16 o
   5  12   6        1.92       -0.88      2.17 o
   6  12   6        0.36        2.21      2.87 o
   7  12   6       73.06       76.76      6.52 o
   8  12   6       19.21       21.49      4.34 o
   9  12   6        1.02       -2.46      3.30 o
  -8  13   6       20.77       18.78      3.38 o
  -7  13   6        0.17        0.43      2.36 o
  -6  13   6        8.73        8.72      2.67 o
  -5  13   6       89.25       99.42      3.85 o
  -4  13   6       13.87       12.85      1.94 o
  -3  13   6        6.31        5.90      2.09 o
  -2  13   6       71.93       70.37      3.23 o
  -1  13   6        5.52        4.86      1.49 o
   0  13   6       14.45       11.79      1.66 o
   1  13   6        0.03       -1.64      1.64 o
   2  13   6       97.19       85.49      4.21 o
   3  13   6       11.67        8.99      2.52 o
   4  13   6      149.80      143.19      7.98 o
   5  13   6        3.84        8.38      2.73 o
   6  13   6       15.24       12.89      3.74 o
   7  13   6        1.54       -0.14      5.17 o
   8  13   6       44.93       46.00      5.78 o
  -7  14   6        3.08        1.80      2.69 o
  -6  14   6       22.50       24.31      3.34 o
  -5  14   6       14.87       15.31      2.96 o
  -4  14   6       49.13       58.94      3.71 o
  -3  14   6       39.48       37.13      2.61 o
  -2  14   6       54.30       50.32      2.64 o
  -1  14   6        0.51        0.26      1.55 o
   0  14   6       42.97       44.19      3.10 o
   1  14   6       49.61       60.70      4.37 o
   2  14   6       47.63       55.83      4.30 o
   3  14   6      108.00      108.20      5.58 o
   4  14   6        0.78        0.10      2.27 o
   5  14   6        4.54        3.81      2.55 o
   6  14   6       29.92       27.39      8.61 o
   7  14   6        0.36       -1.40      3.19 o
  -6  15   6        0.53       -0.74      2.50 o
  -5  15   6        4.22        2.82      2.53 o
  -4  15   6        8.45        5.17      2.84 o
  -3  15   6       14.58       17.69      3.13 o
  -2  15   6       97.72      108.54      5.25 o
  -1  15   6        8.86       11.62      2.13 o
   0  15   6       51.30       49.69      6.26 o
   1  15   6        4.72        4.20      2.36 o
   2  15   6        5.69        5.11      2.51 o
   3  15   6        0.44       -2.10      2.12 o
   4  15   6       38.32       46.63      4.39 o
   5  15   6        0.00       -1.57      2.50 o
   6  15   6       28.96       32.93     10.95 o
  -5  16   6        2.05        1.50      2.79 o
  -4  16   6        0.72       -2.19      2.19 o
  -3  16   6       44.88       54.18      4.17 o
  -2  16   6        2.34        2.63      2.15 o
  -1  16   6        8.44        6.80      3.39 o
   0  16   6        0.04        3.63      5.53 o
   1  16   6        3.57        2.76      2.52 o
   2  16   6        2.74        3.05      2.51 o
   3  16   6       50.55       49.90      4.44 o
   4  16   6        5.39        4.91      2.80 o
  -2  17   6       11.65        7.20      3.03 o
  -1  17   6        3.02       10.78      3.71 o
   0  17   6      138.07      162.65     22.63 o
   1  17   6       14.06        6.95      3.78 o
   2  17   6        6.83       10.63      3.74 o
 -11   0   7       33.39       33.19      4.69 o
  -9   0   7      161.39      169.68      5.76 o
  -7   0   7      109.87      105.64      4.21 o
  -5   0   7        0.43       -1.32      1.32 o
  -3   0   7        2.68        0.80      1.10 o
  -1   0   7     1118.48     1103.89     13.68 o
   1   0   7      262.03      246.55      4.63 o
   3   0   7        1.44        1.21      0.96 o
   5   0   7       30.86       36.86      2.77 o
   7   0   7      233.51      223.55      7.04 o
   9   0   7       32.90       38.37      5.41 o
  11   0   7        0.05        5.66      4.43 o
 -12   1   7        2.42        2.88      2.77 o
 -11   1   7        1.99        5.08      2.39 o
 -10   1   7       11.14       12.12      1.77 o
  -9   1   7       38.42       35.44      2.23 o
  -8   1   7       11.19        8.99      1.47 o
  -7   1   7       41.64       33.71      2.02 o
  -6   1   7        6.56        6.13      1.25 o
  -5   1   7      102.75       91.64      2.72 o
  -4   1   7      101.11      106.04      2.50 o
  -3   1   7      931.19      953.40      9.78 o
  -2   1   7       10.52       13.70      0.96 o
  -1   1   7     2157.38     2114.90     18.51 o
   0   1   7       32.40       27.01      1.17 o
   1   1   7      974.08      929.42      9.29 o
   2   1   7       32.57       39.10      1.43 o
   3   1   7       32.94       32.24      1.65 o
   4   1   7        1.59        1.50      0.76 o
   5   1   7       40.85       37.94      1.66 o
   6   1   7        1.39       -0.12      1.00 o
   7   1   7      175.65      175.83      3.82 o
   8   1   7       10.27        5.98      1.80 o
   9   1   7       66.32       68.94      4.94 o
  10   1   7       44.20       44.97      4.43 o
  11   1   7       20.30       19.54      6.03 o
  12   1   7        1.05        1.70      3.44 o
 -12   2   7       11.90       13.71      2.88 o
 -11   2   7       47.88       60.85      3.48 o
 -10   2   7       31.95       31.46      2.64 o
  -9   2   7       21.81       25.32      2.03 o
  -8   2   7       10.30        9.45      1.50 o
  -7   2   7       32.50       33.92      1.96 o
  -6   2   7      324.44      318.29      4.87 o
  -5   2   7      532.79      508.37      6.58 o
  -4   2   7       33.85       38.73      1.61 o
  -3   2   7      502.76      468.32      5.85 o
  -2   2   7      508.90      516.45      5.50 o
  -1   2   7       81.44       97.63      1.94 o
   0   2   7       28.36       32.33      1.31 o
   1   2   7       13.32       14.39      0.97 o
   2   2   7       54.23       47.93      1.59 o
   3   2   7      130.13      130.15      2.50 o
   4   2   7       29.72       33.27      1.62 o
   5   2   7        0.80       -0.90      1.00 o
   6   2   7       56.22       60.19      2.40 o
   7   2   7       77.44       79.31      2.72 o
   8   2   7      142.40      148.53      4.17 o
   9   2   7       17.43       17.12      2.41 o
  10   2   7        4.25        4.59      6.27 o
  11   2   7        1.21        5.29      3.13 o
  12   2   7        2.20       -3.01      3.01 o
 -12   3   7        3.87        1.25      2.55 o
 -11   3   7       19.00       17.98      2.43 o
 -10   3   7        1.13       -1.64      1.64 o
  -9   3   7        6.57        4.01      1.46 o
  -8   3   7       48.97       45.77      2.62 o
  -7   3   7      145.79      135.97      3.73 o
  -6   3   7       39.53       42.67      2.12 o
  -5   3   7      865.18      863.24     10.66 o
  -4   3   7      579.81      557.81      7.44 o
  -3   3   7      531.35      488.82      6.06 o
  -2   3   7       55.09       44.42      1.44 o
  -1   3   7      527.57      455.34      5.46 o
   0   3   7       99.39      109.07      2.24 o
   1   3   7      336.87      336.43      4.01 o
   2   3   7       27.60       30.79      1.41 o
   3   3   7      305.19      295.71      4.88 o
   4   3   7       29.75       25.28      1.58 o
   5   3   7      484.80      491.35      6.74 o
   6   3   7       35.19       35.83      2.60 o
   7   3   7       25.43       36.11      2.04 o
   8   3   7      128.98      113.79      3.81 o
   9   3   7        2.30        4.30      1.67 o
  10   3   7        4.30        2.49      2.72 o
  11   3   7       81.37       79.51      8.12 o
  12   3   7       18.76        7.62      4.55 o
 -12   4   7        0.25        0.83      2.39 o
 -11   4   7        8.52        6.69      2.14 o
 -10   4   7        6.22        3.77      2.11 o
  -9   4   7       25.33       28.16      2.30 o
  -8   4   7       41.27       35.46      2.33 o
  -7   4   7      119.56      109.14      3.15 o
  -6   4   7       50.95       46.58      2.22 o
  -5   4   7       31.85       34.52      1.91 o
  -4   4   7      505.47      486.35      6.73 o
  -3   4   7       10.84        9.25      1.05 o
  -2   4   7        1.93        0.73      0.73 o
  -1   4   7      148.53      166.45      2.99 o
   0   4   7     1034.11     1120.52     10.98 o
   1   4   7      188.99      229.74      3.15 o
   2   4   7      106.81       99.62      3.00 o
   3   4   7        0.26       -0.53      0.88 o
   4   4   7        3.09        1.19      0.99 o
   5   4   7       62.54       56.25      2.16 o
   6   4   7      607.75      568.16      8.34 o
   7   4   7        5.83        6.03      1.32 o
   8   4   7       11.40        6.93      2.09 o
   9   4   7        4.08        2.59      1.66 o
  10   4   7        1.55       -0.41      3.20 o
  11   4   7       62.32       61.96      5.46 o
 -11   5   7        2.00        2.09      2.30 o
 -10   5   7        0.11       -0.85      2.13 o
  -9   5   7       38.57       37.23      2.73 o
  -8   5   7       26.66       23.77      2.22 o
  -7   5   7       13.28       15.73      1.64 o
  -6   5   7       59.63       66.96      2.59 o
  -5   5   7        7.92        5.66      1.23 o
  -4   5   7      115.81      129.79      2.99 o
  -3   5   7      204.55      176.26      3.06 o
  -2   5   7       14.32       14.52      1.01 o
  -1   5   7       47.67       51.05      1.89 o
   0   5   7      222.97      223.26      3.65 o
   1   5   7      487.98      511.26      5.64 o
   2   5   7      994.69      976.29     10.53 o
   3   5   7     1749.71     1663.63     18.62 o
   4   5   7        1.08        1.21      0.95 o
   5   5   7      137.44      135.35      3.08 o
   6   5   7       99.36       96.04      2.86 o
   7   5   7       72.00       73.50      3.17 o
   8   5   7       74.49       83.19      3.58 o
   9   5   7      379.70      399.28      9.15 o
  10   5   7        1.03       -0.88      2.17 o
  11   5   7       38.53       47.60      4.95 o
 -11   6   7        2.80        3.24      2.13 o
 -10   6   7       16.65       14.61      2.30 o
  -9   6   7       33.36       33.92      2.66 o
  -8   6   7       18.91       17.99      1.83 o
  -7   6   7       45.59       53.07      2.53 o
  -6   6   7       34.31       31.71      1.93 o
  -5   6   7      121.71      118.53      3.00 o
  -4   6   7       21.54       19.69      1.47 o
  -3   6   7      431.92      423.79      6.74 o
  -2   6   7       42.83       50.13      1.59 o
  -1   6   7      176.49      178.96      4.78 o
   0   6   7       17.95       15.99      1.73 o
   1   6   7       42.15       36.63      1.84 o
   2   6   7       30.67       33.66      1.69 o
   3   6   7       15.65       24.55      1.54 o
   4   6   7      493.68      479.54      8.05 o
   5   6   7      116.20      113.38      3.28 o
   6   6   7       13.93       13.87      1.46 o
   7   6   7       15.90       18.49      2.34 o
   8   6   7        0.87        3.73      1.64 o
   9   6   7       27.56       29.91      3.07 o
  10   6   7       36.23       34.05      3.35 o
  11   6   7        0.21        3.92      3.32 o
 -11   7   7        1.54       -1.90      1.90 o
 -10   7   7        1.92        2.28      1.91 o
  -9   7   7        5.35        8.14      1.94 o
  -8   7   7        0.21        0.73      1.32 o
  -7   7   7       36.50       30.94      2.05 o
  -6   7   7        2.04        1.37      1.21 o
  -5   7   7      144.65      141.15      3.36 o
  -4   7   7        0.27       -0.21      0.98 o
  -3   7   7      136.61      123.73      2.70 o
  -2   7   7       87.46       86.26      2.32 o
  -1   7   7       22.20       19.46      1.64 o
   0   7   7        6.59        3.22      1.05 o
   1   7   7      166.82      157.17      3.41 o
   2   7   7       66.64       62.58      2.13 o
   3   7   7      949.31      905.26     12.63 o
   4   7   7       56.77       49.53      2.87 o
   5   7   7      981.83      971.90     11.93 o
   6   7   7        0.60        0.17      1.14 o
   7   7   7      361.22      349.21      6.99 o
   8   7   7      104.78      112.54      8.02 o
   9   7   7       19.22       17.20      2.68 o
  10   7   7       11.12        7.25      2.48 o
  11   7   7        6.53       10.63      3.27 o
 -11   8   7       12.11       13.12      2.90 o
 -10   8   7        0.71       -2.35      2.59 o
  -9   8   7        1.95       -0.52      1.98 o
  -8   8   7        6.07        6.57      2.15 o
  -7   8   7        0.16       -0.92      1.40 o
  -6   8   7        8.92       10.23      2.35 o
  -5   8   7       69.81       75.03      3.37 o
  -4   8   7       44.10       47.67      3.91 o
  -3   8   7        2.48       -1.07      1.07 o
  -2   8   7        5.32        2.21      1.65 o
  -1   8   7        0.25       -0.44      1.04 o
   0   8   7      117.74       88.90      2.71 o
   1   8   7      370.73      339.09      6.13 o
   2   8   7      124.05      107.30      3.92 o
   3   8   7      109.53      103.44      3.45 o
   4   8   7      104.45      105.26      3.53 o
   5   8   7      280.79      285.57      5.78 o
   6   8   7       26.47       23.89      1.87 o
   7   8   7       56.09       52.74      2.80 o
   8   8   7        9.22        6.27      2.03 o
   9   8   7        0.87       -1.29      1.82 o
  10   8   7        0.01        2.25      2.60 o
 -10   9   7       16.55       15.52      2.84 o
  -9   9   7       21.88       23.48      2.87 o
  -8   9   7        2.70        4.82      2.14 o
  -7   9   7       74.70       79.74      5.19 o
  -6   9   7        2.59        2.15      1.52 o
  -5   9   7        3.39        3.77      1.55 o
  -4   9   7      374.92      349.73      6.42 o
  -3   9   7        1.48       -1.11      1.11 o
  -2   9   7       26.81       29.67      2.35 o
  -1   9   7      892.85      879.45     12.12 o
   0   9   7        2.67        3.22      1.15 o
   1   9   7      521.90      486.73      7.99 o
   2   9   7      147.16      135.77      4.44 o
   3   9   7       11.02        6.41      1.93 o
   4   9   7        4.56        4.06      1.55 o
   5   9   7       84.49       86.59      4.08 o
   6   9   7        6.26       11.93      2.33 o
   7   9   7      318.00      327.45     10.41 o
   8   9   7       14.25       22.82      6.89 o
   9   9   7       31.22       35.70      6.27 o
  10   9   7       22.26       26.83      4.66 o
 -10  10   7        0.23        0.59      2.80 o
  -9  10   7       40.88       42.98      4.14 o
  -8  10   7       20.94       15.41      2.61 o
  -7  10   7      196.13      209.55      5.24 o
  -6  10   7        7.42        9.11      1.85 o
  -5  10   7       57.79       52.40      2.91 o
  -4  10   7       19.43       22.86      2.11 o
  -3  10   7        1.55        0.50      1.23 o
  -2  10   7       42.55       47.96      2.56 o
  -1  10   7      746.28      728.52     10.60 o
   0  10   7        0.03       -0.86      1.08 o
   1  10   7       49.81       51.95      2.05 o
   2  10   7        0.13       -0.94      1.50 o
   3  10   7        0.06       -0.97      1.58 o
   4  10   7       21.33       27.89      2.38 o
   5  10   7       24.41       28.66      2.37 o
   6  10   7       93.55       89.95      4.52 o
   7  10   7        7.95        9.19      3.21 o
   8  10   7       61.25       63.53      5.91 o
   9  10   7        2.85        1.79      5.78 o
  -9  11   7        0.11       -2.32      2.57 o
  -8  11   7       37.00       33.79      3.28 o
  -7  11   7        0.19       -1.29      1.94 o
  -6  11   7       12.79       11.15      1.97 o
  -5  11   7      142.36      131.57      4.20 o
  -4  11   7        1.21        1.04      1.46 o
  -3  11   7      183.49      176.13      4.08 o
  -2  11   7      208.57      191.21      4.31 o
  -1  11   7       28.54       24.91      3.06 o
   0  11   7       16.06       14.07      1.56 o
   1  11   7       86.56       83.54      6.71 o
   2  11   7       37.44       37.85      3.06 o
   3  11   7      248.16      231.09      6.19 o
   4  11   7        0.02        2.54      1.84 o
   5  11   7      149.59      142.00      7.06 o
   6  11   7        0.89        2.78      2.87 o
   7  11   7       39.31       27.45      5.04 o
   8  11   7        1.99        5.94      3.39 o
   9  11   7       33.52       44.32      5.65 o
  -8  12   7       11.69       12.77      3.24 o
  -7  12   7       35.18       35.07      3.24 o
  -6  12   7       45.74       49.28      3.06 o
  -5  12   7       67.49       67.78      3.36 o
  -4  12   7       16.71       15.53      1.96 o
  -3  12   7        6.01        1.70      1.47 o
  -2  12   7        2.76       -1.21      1.21 o
  -1  12   7       28.87       23.99      2.01 o
   0  12   7       10.00       17.96      1.74 o
   1  12   7       54.86       50.27      3.46 o
   2  12   7       22.46       23.79      2.66 o
   3  12   7      116.29      110.79      9.94 o
   4  12   7        7.89        4.33      2.21 o
   5  12   7       23.57       26.02      3.31 o
   6  12   7        0.71        2.09      2.96 o
   7  12   7       29.99       31.42      4.70 o
   8  12   7        0.13        2.59      4.80 o
  -7  13   7        0.19       -3.01      3.01 o
  -6  13   7       25.02       31.16      3.14 o
  -5  13   7       23.82       29.06      3.19 o
  -4  13   7        2.47        0.26      1.60 o
  -3  13   7        7.48       11.18      3.33 o
  -2  13   7        0.81       -1.14      1.14 o
  -1  13   7       24.22       26.22      2.14 o
   0  13   7        1.02        1.45      1.96 o
   1  13   7      197.26      185.63      5.78 o
   2  13   7        1.51        1.32      2.08 o
   3  13   7       17.69       16.91      2.75 o
   4  13   7        5.05        2.06      2.50 o
   5  13   7        0.04       -0.84      3.79 o
   6  13   7       13.14       18.57      6.39 o
   7  13   7       19.51       16.62     11.19 o
  -6  14   7       11.29        6.31      2.82 o
  -5  14   7        7.14        6.37      2.19 o
  -4  14   7        3.59        1.32      1.77 o
  -3  14   7        0.07       -1.54      1.55 o
  -2  14   7        1.44       -0.90      1.40 o
  -1  14   7       15.41       20.52      2.27 o
   0  14   7      143.75      145.23      5.39 o
   1  14   7       84.94       79.38      6.27 o
   2  14   7       70.89       67.39      4.15 o
   3  14   7        0.21       -2.20      2.20 o
   4  14   7        0.99        1.28      2.97 o
   5  14   7        0.19        1.18      2.89 o
   6  14   7        6.65       11.26      3.91 o
  -5  15   7       37.53       53.84      4.54 o
  -4  15   7        0.00       -0.51      3.47 o
  -3  15   7       27.75       24.98      3.22 o
  -2  15   7       24.25       29.93      2.49 o
  -1  15   7       11.00       12.35      2.98 o
   0  15   7       13.61       11.11      2.91 o
   1  15   7       43.17       45.19      5.29 o
   2  15   7        2.68        2.94      2.60 o
   3  15   7       65.42       60.29      4.81 o
   4  15   7       40.74       49.29      5.60 o
   5  15   7       21.99       25.89      3.74 o
  -3  16   7       68.90       79.79      4.95 o
  -2  16   7        1.92        0.66      3.36 o
  -1  16   7        0.37        1.14      3.19 o
   0  16   7       31.26       31.12      5.02 o
   1  16   7       25.67       29.71      3.92 o
   2  16   7       74.12       78.98      7.36 o
   3  16   7        2.78        8.29      4.25 o
 -10   0   8       74.98       73.08      4.61 o
  -8   0   8       32.80       33.65      3.06 o
  -6   0   8       11.91       12.54      1.87 o
  -4   0   8      739.16      720.83     11.39 o
  -2   0   8      396.83      412.33      7.20 o
   0   0   8      177.17      187.39      4.13 o
   2   0   8        9.04       22.04      2.59 o
   4   0   8      104.75       99.06      3.35 o
   6   0   8        9.34        8.12      2.26 o
   8   0   8       15.81       19.66      3.04 o
  10   0   8      125.85      133.04      9.84 o
 -11   1   8       10.69       16.65      3.34 o
 -10   1   8        5.37        4.93      1.68 o
  -9   1   8        0.36        0.79      1.39 o
  -8   1   8        6.54        6.71      1.52 o
  -7   1   8       83.05       81.67      2.78 o
  -6   1   8      222.80      226.34      4.09 o
  -5   1   8      160.46      161.40      3.09 o
  -4   1   8      645.95      637.23      7.32 o
  -3   1   8        1.05        2.19      1.05 o
  -2   1   8     1417.92     1363.58     13.46 o
  -1   1   8       74.76       77.33      1.82 o
   0   1   8      826.52      790.31      8.30 o
   1   1   8      105.73       98.81      2.06 o
   2   1   8      233.66      220.30      3.21 o
   3   1   8      202.31      206.64      3.11 o
   4   1   8      867.61      832.29      8.75 o
   5   1   8        4.39        3.77      1.42 o
   6   1   8      203.42      211.61      4.91 o
   7   1   8        7.35        8.33      1.66 o
   8   1   8       32.81       28.73      2.36 o
   9   1   8       15.68       14.76      3.44 o
  10   1   8       26.60       36.32      6.39 o
  11   1   8        7.31        8.24      3.54 o
 -11   2   8        0.01       -0.23      1.94 o
 -10   2   8       22.31       25.58      3.17 o
  -9   2   8        4.20        6.82      1.67 o
  -8   2   8       39.53       44.05      2.42 o
  -7   2   8       42.03       40.15      2.10 o
  -6   2   8        9.25        4.76      1.23 o
  -5   2   8      113.44      106.75      2.57 o
  -4   2   8        3.37        3.53      1.03 o
  -3   2   8      250.90      236.94      3.64 o
  -2   2   8       86.27       82.65      2.27 o
  -1   2   8      272.66      257.90      3.62 o
   0   2   8       95.72       91.77      2.02 o
   1   2   8       98.56      104.11      2.10 o
   2   2   8        0.32        0.39      0.84 o
   3   2   8      174.80      178.57      3.20 o
   4   2   8        0.78       -0.25      1.02 o
   5   2   8      293.32      280.93      4.71 o
   6   2   8      385.24      386.90      6.38 o
   7   2   8        5.11        4.34      1.37 o
   8   2   8       54.85       56.75      3.62 o
   9   2   8       28.52       27.74      2.96 o
  10   2   8        4.18        3.63      2.94 o
  11   2   8       53.72       55.18      5.38 o
 -11   3   8       10.23       13.44      2.48 o
 -10   3   8       34.97       40.15      3.04 o
  -9   3   8        4.62        7.09      1.76 o
  -8   3   8       90.09       88.30      4.89 o
  -7   3   8        0.11       -1.11      1.11 o
  -6   3   8        0.04       -0.46      1.09 o
  -5   3   8      114.06      112.08      2.65 o
  -4   3   8      335.30      327.57      4.58 o
  -3   3   8       82.36       83.59      2.16 o
  -2   3   8     1109.90     1092.15     10.46 o
  -1   3   8      234.39      211.23      3.35 o
   0   3   8      164.52      148.69      2.43 o
   1   3   8        3.87        1.02      0.80 o
   2   3   8      769.74      708.14      8.70 o
   3   3   8      655.13      611.17      8.07 o
   4   3   8      286.28      282.52      4.68 o
   5   3   8        7.89        6.28      1.27 o
   6   3   8        5.61        7.43      1.42 o
   7   3   8      170.04      160.22      3.90 o
   8   3   8      149.98      154.65      5.40 o
   9   3   8       30.13       34.37      3.75 o
  10   3   8       86.24       92.68     10.21 o
  11   3   8        0.13       -2.51      3.07 o
 -11   4   8        8.53        9.27      2.12 o
 -10   4   8        2.23        3.48      1.83 o
  -9   4   8        3.13        2.14      1.73 o
  -8   4   8       36.16       40.10      2.40 o
  -7   4   8       20.31       22.67      1.94 o
  -6   4   8      282.86      270.79      4.95 o
  -5   4   8       55.46       44.18      2.14 o
  -4   4   8       29.84       28.42      1.60 o
  -3   4   8       45.98       46.06      1.71 o
  -2   4   8        0.40       -0.53      0.70 o
  -1   4   8      135.32      133.09      2.41 o
   0   4   8      195.41      164.61      4.14 o
   1   4   8       65.53       54.15      2.01 o
   2   4   8       43.22       39.77      1.68 o
   3   4   8      498.51      488.90      6.79 o
   4   4   8      357.84      328.48      5.20 o
   5   4   8       23.13       25.04      1.66 o
   6   4   8       15.23       12.48      1.64 o
   7   4   8       22.07       21.47      1.87 o
   8   4   8        8.17        8.18      1.87 o
   9   4   8       69.48       79.20      4.48 o
  10   4   8       55.68       55.89      4.90 o
  11   4   8       36.67       38.22      4.72 o
 -11   5   8        0.04        1.55      1.90 o
 -10   5   8        1.55        0.22      1.89 o
  -9   5   8       35.85       32.96      2.70 o
  -8   5   8       10.22        7.21      1.63 o
  -7   5   8        0.67        0.05      1.32 o
  -6   5   8       69.26       62.52      2.67 o
  -5   5   8       64.73       63.66      3.03 o
  -4   5   8       37.26       37.98      1.96 o
  -3   5   8        0.69       -0.61      0.85 o
  -2   5   8      121.65      108.61      2.26 o
  -1   5   8        0.83        0.39      0.88 o
   0   5   8      702.62      704.21      8.27 o
   1   5   8       25.50       32.06      1.95 o
   2   5   8      422.57      394.68      5.83 o
   3   5   8       35.37       42.10      1.89 o
   4   5   8      122.35      127.94      3.02 o
   5   5   8       10.87       11.84      1.37 o
   6   5   8      388.12      410.82      6.78 o
   7   5   8       25.34       23.04      2.18 o
   8   5   8      270.12      268.99      6.27 o
   9   5   8       40.94       41.71      3.39 o
  10   5   8        6.55        7.16      3.09 o
  11   5   8        8.05        8.24      3.41 o
 -11   6   8        8.23        5.32      3.06 o
 -10   6   8       11.82       15.25      2.44 o
  -9   6   8        3.31        3.81      1.93 o
  -8   6   8        5.98        3.67      1.53 o
  -7   6   8        0.19        1.09      1.34 o
  -6   6   8      212.66      212.15      4.43 o
  -5   6   8       10.08        8.67      1.39 o
  -4   6   8      104.59      104.29      2.93 o
  -3   6   8        6.45        4.89      1.07 o
  -2   6   8       52.28       45.85      1.86 o
  -1   6   8       92.58      105.79      2.56 o
   0   6   8        7.80        3.35      1.08 o
   1   6   8       16.55       19.62      1.48 o
   2   6   8       11.11        8.19      1.14 o
   3   6   8      133.03      131.84      2.99 o
   4   6   8      240.01      229.89      4.19 o
   5   6   8        2.71        3.89      1.20 o
   6   6   8      220.15      197.83      4.09 o
   7   6   8      217.85      203.48      8.13 o
   8   6   8       16.69       12.42      2.07 o
   9   6   8       59.57       57.82      3.45 o
  10   6   8        1.94       -1.61      2.50 o
 -10   7   8        1.11        1.44      2.26 o
  -9   7   8       10.21        6.42      2.32 o
  -8   7   8       14.85       13.83      2.67 o
  -7   7   8       10.45        9.60      1.84 o
  -6   7   8      126.69      124.18      3.95 o
  -5   7   8       94.17       88.90      4.27 o
  -4   7   8       66.37       58.45      3.00 o
  -3   7   8       76.26       67.92      2.64 o
  -2   7   8        1.40        1.36      1.15 o
  -1   7   8      208.63      196.61      4.23 o
   0   7   8      320.64      292.39      5.39 o
   1   7   8      598.90      539.61      8.09 o
   2   7   8      366.35      344.89      5.36 o
   3   7   8      170.46      172.81      3.12 o
   4   7   8      114.26      108.13      2.73 o
   5   7   8      113.20      106.78      2.83 o
   6   7   8      361.64      338.73      5.59 o
   7   7   8        8.05        9.76      1.83 o
   8   7   8      205.78      195.26      5.31 o
   9   7   8       41.22       40.33      3.77 o
  10   7   8       32.73       24.98      4.43 o
 -10   8   8        0.57       -0.85      2.31 o
  -9   8   8       16.56       19.28      2.88 o
  -8   8   8       38.43       41.39      3.38 o
  -7   8   8       20.34       24.89      2.40 o
  -6   8   8        1.30       -1.47      1.47 o
  -5   8   8       10.85       12.25      1.85 o
  -4   8   8        0.06       -1.26      1.26 o
  -3   8   8       10.69        8.25      1.46 o
  -2   8   8      179.49      165.56      3.74 o
  -1   8   8       15.86        7.04      1.43 o
   0   8   8       10.87        9.72      1.39 o
   1   8   8        4.82        9.99      1.29 o
   2   8   8      185.90      155.72      4.19 o
   3   8   8       15.23       16.24      2.07 o
   4   8   8       72.03       63.28      3.04 o
   5   8   8        6.10       10.66      1.87 o
   6   8   8       20.37       18.56      2.62 o
   7   8   8        0.14        0.32      2.25 o
   8   8   8       32.43       38.08      4.24 o
   9   8   8        0.08        1.41      2.95 o
  10   8   8        1.71        4.43      3.43 o
  -9   9   8       12.58       11.82      2.66 o
  -8   9   8       17.56       22.59      2.89 o
  -7   9   8       31.90       36.47      2.73 o
  -6   9   8       57.08       72.49      3.79 o
  -5   9   8        2.85       -1.35      1.35 o
  -4   9   8       79.32       84.62      3.48 o
  -3   9   8        5.10        4.61      1.40 o
  -2   9   8        0.09        0.06      1.25 o
  -1   9   8      179.82      137.94      3.70 o
   0   9   8        0.59        0.13      1.10 o
   1   9   8        4.92        7.55      1.46 o
   2   9   8      165.30      160.76      4.97 o
   3   9   8       17.87       14.61      1.93 o
   4   9   8      173.96      165.88      5.50 o
   5   9   8       53.47       48.67      4.82 o
   6   9   8      127.92      129.34      5.06 o
   7   9   8        7.21       11.23      2.81 o
   8   9   8       27.76       30.88      8.85 o
   9   9   8        7.96        7.74      3.64 o
  -9  10   8        6.07        6.17      2.51 o
  -8  10   8        8.71       10.16      2.56 o
  -7  10   8        0.27        1.51      1.77 o
  -6  10   8        3.68        3.12      1.90 o
  -5  10   8       12.22       10.73      2.42 o
  -4  10   8       33.24       32.80      2.45 o
  -3  10   8      137.78      135.75      3.66 o
  -2  10   8        0.27        1.04      1.28 o
  -1  10   8       43.89       50.30      2.91 o
   0  10   8        0.32       -0.13      1.11 o
   1  10   8       20.06       25.68      2.69 o
   2  10   8       21.17       17.52      2.56 o
   3  10   8       59.14       65.39      3.36 o
   4  10   8        0.13        1.14      1.65 o
   5  10   8       86.36       79.10      3.79 o
   6  10   8        8.73        9.39      2.52 o
   7  10   8       33.02       33.36      3.73 o
   8  10   8        1.76       -1.22      3.12 o
   9  10   8        6.20        7.85      5.90 o
  -8  11   8       33.84       37.90      3.59 o
  -7  11   8        7.86        6.90      2.42 o
  -6  11   8       98.44      104.07      4.23 o
  -5  11   8       10.51       12.54      2.10 o
  -4  11   8        0.38       -0.33      1.52 o
  -3  11   8      158.64      166.63      4.17 o
  -2  11   8      137.21      143.61      4.45 o
  -1  11   8       71.38       72.59      3.06 o
   0  11   8      394.62      378.19      6.77 o
   1  11   8       17.06       12.03      2.38 o
   2  11   8      151.84      140.76      5.07 o
   3  11   8       48.23       50.89      3.53 o
   4  11   8       92.02       83.73      3.85 o
   5  11   8       23.02       22.98      3.27 o
   6  11   8       37.14       42.13      4.33 o
   7  11   8       12.89       14.94      3.81 o
   8  11   8       39.67       42.00      5.48 o
  -7  12   8       11.13       10.98      2.49 o
  -6  12   8       22.30       22.38      2.49 o
  -5  12   8       19.02       22.17      2.45 o
  -4  12   8       14.93       12.20      2.12 o
  -3  12   8        4.21        6.99      1.75 o
  -2  12   8       13.32       11.85      2.08 o
  -1  12   8        2.38        1.02      1.41 o
   0  12   8      180.79      189.23      5.93 o
   1  12   8        8.53        8.60      2.35 o
   2  12   8       95.42       86.07      4.42 o
   3  12   8       64.22       60.40      3.96 o
   4  12   8        0.07        0.19      1.69 o
   5  12   8        8.75        8.70      3.10 o
   6  12   8        6.18        2.55      2.83 o
   7  12   8        3.58        2.74      3.47 o
  -7  13   8        9.74        8.59      3.08 o
  -6  13   8        0.62        2.07      2.25 o
  -5  13   8        0.80       -0.75      1.74 o
  -4  13   8       32.00       39.55      2.94 o
  -3  13   8        5.86        6.87      1.86 o
  -2  13   8      112.41      100.11      3.62 o
  -1  13   8       20.73       21.92      3.44 o
   0  13   8       77.19       86.77      4.63 o
   1  13   8        0.31       -1.97      2.63 o
   2  13   8       42.00       40.36      4.44 o
   3  13   8        9.71        8.62      3.30 o
   4  13   8       29.25       28.08      3.23 o
   5  13   8        6.96        4.87      3.64 o
   6  13   8        6.71       13.57      4.06 o
  -5  14   8       36.61       42.46      3.16 o
  -4  14   8        7.52        8.29      2.11 o
  -3  14   8       15.66       14.29      2.97 o
  -2  14   8       33.28       32.49      3.13 o
  -1  14   8        5.69        3.46      2.31 o
   0  14   8        0.95        2.12      2.73 o
   1  14   8       23.31       25.49      3.13 o
   2  14   8        3.52        3.80      3.59 o
   3  14   8        9.30        9.83      2.54 o
   4  14   8       26.97       23.83      3.59 o
   5  14   8        1.03        0.84      2.69 o
  -4  15   8       23.52       26.75      3.07 o
  -3  15   8       11.82       15.56      2.29 o
  -2  15   8       34.71       41.26      3.30 o
  -1  15   8       45.77       53.74      3.56 o
   0  15   8       33.76       33.70      3.58 o
   1  15   8       28.74       30.65      3.46 o
   2  15   8        3.86        6.49      2.98 o
   3  15   8        8.10        6.99      2.98 o
   4  15   8       20.09       21.19      3.64 o
   0  16   8        0.22        0.61      2.75 o
 -11   0   9       19.14       21.06      4.35 o
  -9   0   9       49.31       51.05      4.89 o
  -7   0   9        0.11        0.64      1.66 o
  -5   0   9      118.05      124.95      4.07 o
  -3   0   9      549.04      552.89      9.44 o
  -1   0   9      212.16      206.10      5.02 o
   1   0   9       67.36       69.69      4.58 o
   3   0   9      160.87      146.34      3.85 o
   5   0   9      122.42      126.67      5.71 o
   7   0   9      235.60      211.23      7.56 o
   9   0   9       27.45       32.47      5.90 o
  11   0   9        2.15        0.25      4.43 o
 -11   1   9        0.16        0.37      2.34 o
 -10   1   9        0.47       -1.58      1.58 o
  -9   1   9      132.75      149.71      4.25 o
  -8   1   9       27.15       22.73      1.94 o
  -7   1   9        3.19        3.69      1.26 o
  -6   1   9       14.79       15.13      1.46 o
  -5   1   9        0.36       -0.37      1.03 o
  -4   1   9      119.32      123.59      2.81 o
  -3   1   9     1596.52     1571.23     15.58 o
  -2   1   9      258.35      250.19      4.03 o
  -1   1   9     1264.72     1235.07     11.09 o
   0   1   9      699.29      688.22      7.58 o
   1   1   9      569.30      530.88      6.18 o
   2   1   9      410.90      432.91      5.89 o
   3   1   9     1241.72     1187.44     12.97 o
   4   1   9      306.16      282.73      4.45 o
   5   1   9       68.78       70.05      3.69 o
   6   1   9       74.51       76.51      5.40 o
   7   1   9        0.10       -0.41      1.50 o
   8   1   9       67.66       69.98      4.26 o
   9   1   9       82.42       98.03      6.16 o
  10   1   9        3.85        2.59      3.01 o
  11   1   9       10.12       15.00      4.00 o
 -11   2   9        1.39        4.00      2.03 o
 -10   2   9       17.90       21.46      2.45 o
  -9   2   9        1.59        1.11      1.51 o
  -8   2   9       13.50       17.85      1.84 o
  -7   2   9       86.53       84.29      2.84 o
  -6   2   9       88.51       89.70      2.73 o
  -5   2   9       90.47       87.86      2.67 o
  -4   2   9       15.14       15.33      1.33 o
  -3   2   9      399.61      376.16      5.03 o
  -2   2   9       15.55       13.63      1.14 o
  -1   2   9       70.87       62.48      1.97 o
   0   2   9      307.12      289.10      3.79 o
   1   2   9      396.25      361.94      5.15 o
   2   2   9       26.58       21.64      1.91 o
   3   2   9      148.21      150.15      3.09 o
   4   2   9        0.02       -1.04      1.12 o
   5   2   9      434.71      430.64      6.46 o
   6   2   9      259.17      239.20      5.58 o
   7   2   9        2.19        3.10      1.58 o
   8   2   9       12.73       13.24      2.51 o
   9   2   9       11.45       14.51      3.31 o
  10   2   9       86.61       83.69      6.20 o
  11   2   9       47.46       51.98      5.53 o
 -11   3   9       14.80       18.12      2.52 o
 -10   3   9       25.67       33.63      2.98 o
  -9   3   9        2.11        0.97      1.48 o
  -8   3   9        1.38        0.80      1.36 o
  -7   3   9       57.42       58.13      2.61 o
  -6   3   9       12.83        8.71      1.34 o
  -5   3   9      225.14      224.67      3.89 o
  -4   3   9       56.51       56.23      2.09 o
  -3   3   9       16.86       10.54      1.19 o
  -2   3   9      231.70      198.62      3.12 o
  -1   3   9      391.80      363.87      4.73 o
   0   3   9       38.00       36.02      1.84 o
   1   3   9      488.28      460.61      7.92 o
   2   3   9      709.24      646.10      8.68 o
   3   3   9       55.65       56.82      2.60 o
   4   3   9       39.58       34.68      1.92 o
   5   3   9      254.03      246.88      4.69 o
   6   3   9       53.00       47.95      2.54 o
   7   3   9      161.88      163.45      6.25 o
   8   3   9        8.73       11.09      2.35 o
   9   3   9        5.84        7.30      2.69 o
  10   3   9        9.60       12.49      3.41 o
 -10   4   9        0.00        1.51      1.86 o
  -9   4   9       20.52       24.21      2.15 o
  -8   4   9       16.03       16.30      2.15 o
  -7   4   9        3.98        2.20      1.39 o
  -6   4   9       12.23       13.08      1.47 o
  -5   4   9        5.63        5.56      1.21 o
  -4   4   9       21.59       20.46      1.55 o
  -3   4   9      311.73      296.05      4.35 o
  -2   4   9        1.84        1.96      1.06 o
  -1   4   9      160.69      155.25      3.12 o
   0   4   9       13.16       15.28      1.35 o
   1   4   9      170.00      144.92      2.77 o
   2   4   9        7.05        5.17      1.03 o
   3   4   9       84.02       85.05      2.63 o
   4   4   9       10.07       11.78      1.71 o
   5   4   9        1.36       -1.04      1.13 o
   6   4   9        2.10       -0.05      1.67 o
   7   4   9       58.19       61.39      3.00 o
   8   4   9       20.91       23.33      2.82 o
   9   4   9       21.93       27.66      3.15 o
  10   4   9       23.87       30.81      4.31 o
 -10   5   9        4.80        3.12      2.49 o
  -9   5   9        1.44        2.57      2.06 o
  -8   5   9       16.53       19.70      2.17 o
  -7   5   9       37.26       34.50      2.44 o
  -6   5   9        6.25        6.32      1.60 o
  -5   5   9      374.93      359.15      6.05 o
  -4   5   9       24.06       22.25      1.67 o
  -3   5   9      256.84      261.08      4.42 o
  -2   5   9       57.37       55.01      2.01 o
  -1   5   9       51.76       53.89      2.47 o
   0   5   9       65.53       57.71      2.02 o
   1   5   9       67.60       60.18      2.01 o
   2   5   9        2.20        3.01      1.13 o
   3   5   9      140.78      138.87      3.47 o
   4   5   9       14.65       10.45      1.39 o
   5   5   9      455.43      445.01     10.54 o
   6   5   9       47.02       46.29      2.88 o
   7   5   9      230.84      229.21      5.69 o
   8   5   9       74.91       71.14      5.40 o
   9   5   9        1.21        4.11      2.27 o
  10   5   9        1.37        3.44      2.87 o
 -10   6   9        5.06        3.29      2.23 o
  -9   6   9       26.33       32.43      3.39 o
  -8   6   9        3.43        0.01      1.77 o
  -7   6   9       89.74       81.44      3.69 o
  -6   6   9        8.10        6.70      1.63 o
  -5   6   9        7.76        7.74      1.56 o
  -4   6   9       69.43       75.52      5.19 o
  -3   6   9       17.12       21.30      2.31 o
  -2   6   9        7.92        1.32      1.16 o
  -1   6   9      143.54      130.04      3.30 o
   0   6   9       98.01       91.77      3.56 o
   1   6   9      176.08      176.96      3.75 o
   2   6   9       20.42       18.41      1.52 o
   3   6   9      402.14      362.72      5.77 o
   4   6   9       12.18       14.45      1.51 o
   5   6   9       40.62       41.11      2.12 o
   6   6   9        0.08       -0.34      1.21 o
   7   6   9       35.38       36.81      2.65 o
   8   6   9        0.21        2.04      1.77 o
   9   6   9       78.87       72.32      4.26 o
  10   6   9        2.55        6.63      3.32 o
 -10   7   9        6.67        7.24      2.63 o
  -9   7   9        7.65        5.89      2.42 o
  -8   7   9       12.50       18.79      2.41 o
  -7   7   9       58.07       67.78      3.52 o
  -6   7   9       15.55       12.42      1.77 o
  -5   7   9       58.01       67.77      3.31 o
  -4   7   9       74.09       66.86      3.37 o
  -3   7   9       15.87       22.23      2.40 o
  -2   7   9      184.76      169.67      3.91 o
  -1   7   9       33.40       33.18      3.17 o
   0   7   9       56.96       41.96      2.14 o
   1   7   9      196.38      189.53      3.90 o
   2   7   9       86.30       76.18      2.55 o
   3   7   9      278.57      274.68      4.79 o
   4   7   9        2.85        2.58      1.60 o
   5   7   9       51.95       52.31      2.97 o
   6   7   9       64.79       53.05      3.58 o
   7   7   9       22.68       28.31      3.34 o
   8   7   9       13.12       11.42      2.92 o
   9   7   9       46.27       57.32      7.01 o
  -9   8   9        0.99        4.38      2.47 o
  -8   8   9        0.06       -1.81      3.05 o
  -7   8   9        0.40        1.78      1.78 o
  -6   8   9       23.11       25.32      2.44 o
  -5   8   9       56.24       62.11      3.20 o
  -4   8   9       34.49       45.31      2.76 o
  -3   8   9       43.74       35.35      2.24 o
  -2   8   9        2.41        5.18      1.41 o
  -1   8   9       22.91       20.44      1.89 o
   0   8   9        6.24        5.86      1.36 o
   1   8   9        3.37        1.97      1.05 o
   2   8   9        0.26        0.26      1.45 o
   3   8   9       19.32       16.79      2.09 o
   4   8   9       34.19       34.59      2.64 o
   5   8   9        4.33        5.80      1.80 o
   6   8   9       59.64       56.33      4.44 o
   7   8   9       39.11       36.87      3.82 o
   8   8   9       16.61       15.46      3.17 o
   9   8   9        3.98        0.25      3.19 o
  -9   9   9        5.05       12.49      2.81 o
  -8   9   9       13.74       20.34      2.96 o
  -7   9   9       67.11       74.49      3.73 o
  -6   9   9        8.17        8.26      2.05 o
  -5   9   9       18.21       22.32      2.32 o
  -4   9   9       11.43       11.32      1.98 o
  -3   9   9        3.91        2.81      1.46 o
  -2   9   9       41.87       45.26      3.59 o
  -1   9   9      152.55      156.62      4.60 o
   0   9   9       31.06       28.97      2.07 o
   1   9   9      116.64      115.28      4.97 o
   2   9   9       10.99       10.05      1.92 o
   3   9   9       33.18       22.96      2.34 o
   4   9   9        8.68        9.92      1.94 o
   5   9   9       85.53       84.82      3.76 o
   6   9   9        2.32        2.73      2.24 o
   7   9   9       54.46       57.01      4.57 o
   8   9   9       11.70       10.41      2.96 o
  -8  10   9        6.73        9.34      2.67 o
  -7  10   9        0.25       -0.61      1.78 o
  -6  10   9       38.18       38.55      2.91 o
  -5  10   9        3.03        4.61      1.87 o
  -4  10   9        0.24       -1.52      1.52 o
  -3  10   9        3.76        2.60      1.50 o
  -2  10   9       22.33       23.29      2.06 o
  -1  10   9        8.21       10.50      1.68 o
   0  10   9       78.14       87.56      3.47 o
   1  10   9       36.85       48.16      4.01 o
   2  10   9        2.89        6.15      1.84 o
   3  10   9        4.43        4.82      1.83 o
   4  10   9       67.23       69.95      3.56 o
   5  10   9       17.27       19.66      3.12 o
   6  10   9       30.09       35.51      3.40 o
   7  10   9       29.39       37.48      4.20 o
   8  10   9       15.73       10.20      3.91 o
  -7  11   9       10.50        8.38      2.60 o
  -6  11   9       44.56       48.68      3.31 o
  -5  11   9       74.83       89.46      4.05 o
  -4  11   9        0.06        0.93      1.67 o
  -3  11   9       21.77       22.47      2.27 o
  -2  11   9        4.12        4.99      1.56 o
  -1  11   9       32.08       30.57      2.29 o
   0  11   9        0.27       -1.87      1.87 o
   1  11   9      344.91      344.54     12.98 o
   2  11   9        0.18       -1.28      1.94 o
   3  11   9       68.64       67.82      3.94 o
   4  11   9       15.25       21.42      2.43 o
   5  11   9        0.02        1.48      2.21 o
   6  11   9        0.21       -2.05      2.05 o
   7  11   9       62.14       68.79      6.24 o
  -7  12   9        4.01        7.00      2.56 o
  -6  12   9        2.01        2.47      2.03 o
  -5  12   9        3.25       -0.14      1.88 o
  -4  12   9        4.87        4.43      1.89 o
  -3  12   9       24.53       13.24      2.14 o
  -2  12   9        7.29        6.12      1.64 o
  -1  12   9        0.05        4.28      2.20 o
   0  12   9       72.59       75.12      4.45 o
   1  12   9       38.92       41.76      3.58 o
   2  12   9       31.30       29.52      3.29 o
   3  12   9        0.10       -0.82      1.84 o
   4  12   9        1.13        3.85      2.37 o
   5  12   9        1.20       -2.11      2.11 o
   6  12   9       11.87        5.89      2.64 o
  -5  13   9       18.84       25.11      2.69 o
  -4  13   9       33.00       37.75      3.00 o
  -3  13   9       43.30       47.00      3.47 o
  -2  13   9       30.88       29.26      2.90 o
  -1  13   9      110.38      118.44      6.50 o
   0  13   9       29.26       23.41      3.27 o
   1  13   9       27.59       29.48      3.38 o
   2  13   9       45.17       43.38      3.72 o
   3  13   9       28.89       28.09      2.93 o
   4  13   9       13.46       12.29      2.84 o
   5  13   9       56.64       51.08      4.28 o
  -4  14   9        0.00       -1.79      1.79 o
  -3  14   9        0.64       -0.91      1.78 o
  -2  14   9       11.78       17.05      2.72 o
  -1  14   9        5.53        7.69      2.30 o
   0  14   9       17.41       23.89      3.59 o
   1  14   9        3.20        0.21      2.41 o
   2  14   9        1.79        2.04      3.30 o
   3  14   9        2.48        3.58      2.52 o
   4  14   9        1.29       -1.99      2.32 o
  -1  15   9       11.53        6.61      2.36 o
   0  15   9        0.00       -2.26      2.26 o
   1  15   9        0.23        0.28      2.45 o
 -10   0  10        5.37        4.41      2.42 o
  -8   0  10       31.42       29.36      2.95 o
  -6   0  10      557.26      561.92     10.31 o
  -4   0  10      131.63      128.49      4.21 o
  -2   0  10     1573.39     1569.50     22.17 o
   0   0  10      385.88      364.30      7.16 o
   2   0  10       83.88       85.62      5.17 o
   4   0  10      714.80      671.82     17.49 o
   6   0  10      321.27      316.81     11.68 o
   8   0  10       66.06       78.15      7.99 o
  10   0  10        2.68       -1.23      4.43 o
 -10   1  10       19.24       20.08      2.12 o
  -9   1  10       58.07       62.47      2.83 o
  -8   1  10        0.12        0.57      1.34 o
  -7   1  10        5.56        4.13      1.37 o
  -6   1  10       17.54       16.44      1.62 o
  -5   1  10      177.25      185.76      3.72 o
  -4   1  10      244.24      247.66      4.73 o
  -3   1  10       29.50       31.62      1.74 o
  -2   1  10      335.26      342.91      6.04 o
  -1   1  10        0.06       -0.89      0.89 o
   0   1  10      604.94      579.44      6.44 o
   1   1  10      158.45      144.78      3.16 o
   2   1  10      584.50      553.84      7.16 o
   3   1  10        4.15        4.16      1.36 o
   4   1  10      155.65      142.50      3.56 o
   5   1  10        0.04       -1.35      1.35 o
   6   1  10      146.41      146.19      4.64 o
   7   1  10        0.10       -1.62      1.62 o
   8   1  10       64.52       64.57      4.14 o
   9   1  10        3.07        5.34      7.50 o
  10   1  10        4.82        4.07      3.57 o
 -10   2  10       13.11       11.50      2.07 o
  -9   2  10        0.80        0.32      1.50 o
  -8   2  10        6.35        4.06      1.50 o
  -7   2  10      115.38      114.31      3.25 o
  -6   2  10       16.95       14.46      1.52 o
  -5   2  10       25.29       27.05      1.76 o
  -4   2  10       33.31       33.23      1.82 o
  -3   2  10       68.49       77.52      2.36 o
  -2   2  10      172.36      170.46      3.02 o
  -1   2  10       68.41       65.91      2.37 o
   0   2  10        8.74        6.66      1.26 o
   1   2  10        3.46        2.87      1.14 o
   2   2  10      161.01      155.09      3.26 o
   3   2  10       21.63       18.27      1.51 o
   4   2  10       60.55       63.29      2.94 o
   5   2  10       48.80       51.22      2.74 o
   6   2  10       10.30        9.72      1.94 o
   7   2  10        1.33       -0.34      2.38 o
   8   2  10       18.99       15.69      2.67 o
   9   2  10        0.70        0.58      3.20 o
  10   2  10       37.56       42.41      4.90 o
 -10   3  10        5.44        9.38      2.52 o
  -9   3  10       22.28       26.72      2.14 o
  -8   3  10       19.71       25.29      2.04 o
  -7   3  10        2.59        3.51      1.42 o
  -6   3  10        2.19       -0.89      1.44 o
  -5   3  10       72.00       72.59      2.55 o
  -4   3  10      102.57      103.81      3.02 o
  -3   3  10       51.95       49.68      2.23 o
  -2   3  10      228.41      231.11      3.91 o
  -1   3  10      101.29       98.36      2.71 o
   0   3  10      164.38      161.00      3.34 o
   1   3  10       15.85       16.49      1.47 o
   2   3  10      398.91      375.01      5.47 o
   3   3  10       68.71       64.50      2.35 o
   4   3  10      320.28      309.06      5.37 o
   5   3  10        1.22       -0.51      1.40 o
   6   3  10       47.95       57.09      4.62 o
   7   3  10        0.15       -1.65      1.65 o
   8   3  10       18.75       25.26      3.40 o
   9   3  10       20.16       18.37      3.64 o
  10   3  10       16.30       17.93      3.81 o
 -10   4  10        4.80        5.70      2.39 o
  -9   4  10       19.93       19.43      2.20 o
  -8   4  10       15.03       18.28      2.07 o
  -7   4  10       16.93       20.45      1.96 o
  -6   4  10       18.19       21.57      1.96 o
  -5   4  10       79.27       80.93      3.00 o
  -4   4  10       45.85       52.69      3.10 o
  -3   4  10      155.00      162.31      3.57 o
  -2   4  10        3.36        2.70      1.09 o
  -1   4  10       83.03       67.25      2.40 o
   0   4  10      125.95      118.66      2.90 o
   1   4  10       14.08       15.05      1.27 o
   2   4  10        2.62       -0.99      0.99 o
   3   4  10        2.77        2.37      1.24 o
   4   4  10       27.06       36.03      2.11 o
   5   4  10       44.79       44.49      2.33 o
   6   4  10      208.92      207.46      6.50 o
   7   4  10       24.31       23.98      2.79 o
   8   4  10       56.75       66.81      4.34 o
   9   4  10        0.11       -0.39      2.17 o
  -9   5  10        0.02        0.93      2.08 o
  -8   5  10       79.49       93.77      4.13 o
  -7   5  10        0.08        1.59      1.53 o
  -6   5  10      187.24      196.17      4.40 o
  -5   5  10       13.20       12.21      1.67 o
  -4   5  10       34.98       34.17      2.10 o
  -3   5  10        4.05        1.73      1.24 o
  -2   5  10      177.72      174.16      3.41 o
  -1   5  10       69.04       61.74      3.23 o
   0   5  10      311.14      299.21      5.94 o
   1   5  10        3.18        2.67      1.25 o
   2   5  10      113.46      121.66      2.86 o
   3   5  10       11.40        8.08      1.41 o
   4   5  10       89.64       90.50      2.98 o
   5   5  10        1.68        1.19      1.27 o
   6   5  10       19.86       15.92      1.77 o
   7   5  10        0.95       -0.02      2.02 o
   8   5  10       21.33       23.69      3.44 o
   9   5  10        6.38        6.13      2.53 o
  -9   6  10        0.08       -0.40      2.16 o
  -8   6  10        5.35        8.87      1.90 o
  -7   6  10       62.08       60.12      3.16 o
  -6   6  10        1.36       -1.39      1.39 o
  -5   6  10        0.93        0.60      1.56 o
  -4   6  10       47.38       49.64      2.82 o
  -3   6  10       11.05       10.08      1.81 o
  -2   6  10       51.63       46.64      2.34 o
  -1   6  10        0.08       -1.16      1.16 o
   0   6  10       67.32       55.62      2.49 o
   1   6  10       67.33       58.13      2.47 o
   2   6  10      136.10      118.44      3.23 o
   3   6  10        5.33        6.43      1.38 o
   4   6  10       11.04       11.76      1.92 o
   5   6  10       20.77       20.40      1.79 o
   6   6  10       35.63       37.63      3.44 o
   7   6  10        5.03        1.86      3.12 o
   8   6  10       60.21       55.04      7.26 o
   9   6  10        1.83        4.26      3.81 o
  -9   7  10        1.26        0.23      2.22 o
  -8   7  10       42.51       47.95      3.08 o
  -7   7  10       17.70       18.95      2.43 o
  -6   7  10      120.73      140.02      4.68 o
  -5   7  10        2.53        2.85      1.77 o
  -4   7  10       58.90       60.72      3.28 o
  -3   7  10        0.34       -0.15      1.70 o
  -2   7  10       43.03       39.12      2.19 o
  -1   7  10       45.29       50.25      2.51 o
   0   7  10       41.10       42.81      2.51 o
   1   7  10       18.48       16.87      1.66 o
   2   7  10       12.21       14.76      1.56 o
   3   7  10       16.73       18.86      2.18 o
   4   7  10       64.93       65.15      3.31 o
   5   7  10       11.80        8.78      1.95 o
   6   7  10       83.52       86.62      5.01 o
   7   7  10        4.70        7.65      2.62 o
   8   7  10        1.16       -1.84      2.96 o
   9   7  10        1.02        0.49      4.80 o
  -8   8  10        3.56        2.39      2.49 o
  -7   8  10        5.78        7.32      2.12 o
  -6   8  10        0.02        1.35      1.86 o
  -5   8  10        2.45        0.32      1.81 o
  -4   8  10       23.10       19.30      2.26 o
  -3   8  10        5.43        6.05      1.72 o
  -2   8  10        0.52        1.57      1.42 o
  -1   8  10        1.81       -0.61      1.28 o
   0   8  10       19.26       17.05      1.67 o
   1   8  10       42.79       45.28      2.25 o
   2   8  10       22.08       19.63      2.24 o
   3   8  10       18.16       15.46      2.17 o
   4   8  10       44.72       42.65      2.92 o
   5   8  10        7.02        7.24      1.89 o
   6   8  10        3.88        0.54      2.56 o
   7   8  10       10.59        4.96      3.89 o
   8   8  10       15.42       11.27      3.99 o
  -8   9  10        0.02       -0.59      2.27 o
  -7   9  10        5.90        8.06      2.23 o
  -6   9  10        3.72        3.71      1.98 o
  -5   9  10        4.91        3.87      1.92 o
  -4   9  10      107.63      118.36      4.37 o
  -3   9  10        3.96        2.38      1.70 o
  -2   9  10       72.46       69.99      3.83 o
  -1   9  10        2.14        1.18      1.45 o
   0   9  10       11.67       11.13      1.69 o
   1   9  10       12.13       18.68      2.31 o
   2   9  10       56.71       45.69      3.14 o
   3   9  10       11.58       17.71      2.32 o
   4   9  10       70.20       69.01      3.65 o
   5   9  10        8.92        7.03      2.30 o
   6   9  10       42.58       39.87      3.54 o
   7   9  10        0.86        1.21      4.53 o
  -7  10  10        1.34       -0.59      1.92 o
  -6  10  10       11.93       11.09      2.29 o
  -5  10  10       21.73       23.03      2.58 o
  -4  10  10       10.01        7.26      2.06 o
  -3  10  10       58.00       72.90      5.49 o
  -2  10  10        0.57       -1.26      1.44 o
  -1  10  10        0.04        0.49      1.43 o
   0  10  10        5.20        3.75      2.15 o
   1  10  10        8.25        9.37      2.26 o
   2  10  10       10.09        7.44      2.07 o
   3  10  10       22.79       26.27      2.78 o
   4  10  10        0.74       -0.15      1.81 o
   5  10  10        0.85       -2.08      2.08 o
   6  10  10        8.23        8.28      4.09 o
   7  10  10        5.87        3.47      2.85 o
  -6  11  10       38.27       45.61      4.29 o
  -5  11  10        0.49        2.39      1.93 o
  -4  11  10        3.40        4.90      1.96 o
  -3  11  10        0.51       -0.27      1.70 o
  -2  11  10       60.58       77.38      3.29 o
  -1  11  10       40.19       37.68      3.50 o
   0  11  10       85.55       86.01      4.79 o
   1  11  10       13.71       17.99      2.50 o
   2  11  10        8.26        7.41      2.19 o
   3  11  10        1.36        3.55      1.89 o
   4  11  10       44.08       44.22      3.20 o
   5  11  10       31.97       27.05      6.14 o
   6  11  10       53.95       52.28      4.20 o
  -5  12  10        0.07        0.75      2.22 o
  -4  12  10        4.16        2.42      1.98 o
  -3  12  10        3.44        3.09      1.93 o
  -2  12  10        0.08        0.88      2.03 o
  -1  12  10      129.50      143.98      6.00 o
   0  12  10       61.04       46.24      3.82 o
   1  12  10        6.54        4.68      2.46 o
   2  12  10      119.88      131.73      5.29 o
   3  12  10        0.35       -0.76      1.94 o
   4  12  10        1.29        0.02      2.88 o
   5  12  10       26.37       26.09      5.01 o
  -4  13  10       59.57       75.32      4.04 o
  -3  13  10        0.49        2.82      2.00 o
  -2  13  10        5.51        5.79      2.86 o
  -1  13  10       23.65       28.66      3.07 o
   0  13  10       75.82       72.20      4.68 o
   1  13  10        3.28        4.53      2.64 o
   2  13  10      113.62      118.10      8.14 o
   3  13  10        9.66        7.89      3.36 o
   4  13  10        5.34        3.82      4.83 o
  -1  14  10        7.95        9.20      2.62 o
   0  14  10        4.73        1.86      2.57 o
   1  14  10       10.21       14.50      3.13 o
  -9   0  11        4.92        2.74      2.32 o
  -7   0  11        5.53        2.84      2.09 o
  -5   0  11       31.84       23.33      2.51 o
  -3   0  11        0.02       -1.16      1.45 o
  -1   0  11      156.19      151.67      4.63 o
   1   0  11      265.53      247.30      6.91 o
   3   0  11       56.98       60.88      3.96 o
   5   0  11      186.04      200.78      7.84 o
   7   0  11       87.53       81.55      7.26 o
   9   0  11       36.41       33.45      6.15 o
  -9   1  11        2.94        2.28      1.64 o
  -8   1  11      103.78      108.76      3.67 o
  -7   1  11       11.94       12.32      1.67 o
  -6   1  11        0.10       -1.19      1.19 o
  -5   1  11      150.48      161.46      3.59 o
  -4   1  11      111.60      110.57      2.99 o
  -3   1  11       13.43       17.46      1.69 o
  -2   1  11       88.83       91.13      2.87 o
  -1   1  11       81.48       84.00      2.59 o
   0   1  11      212.06      230.87      3.95 o
   1   1  11      422.83      393.62      6.43 o
   2   1  11        9.84       14.48      1.75 o
   3   1  11      300.99      276.59      5.22 o
   4   1  11        4.46        5.08      1.73 o
   5   1  11       69.74       72.14      3.98 o
   6   1  11        0.82        1.35      1.83 o
   7   1  11        7.32        7.28      2.24 o
   8   1  11       10.34        8.21      3.69 o
   9   1  11       28.65       32.56      4.34 o
  -9   2  11        5.29        3.97      1.82 o
  -8   2  11        1.49        0.76      1.69 o
  -7   2  11        0.57        1.61      1.76 o
  -6   2  11       21.16       21.44      2.20 o
  -5   2  11       54.64       60.58      3.01 o
  -4   2  11        7.76        5.29      1.80 o
  -3   2  11        0.20       -0.28      1.22 o
  -2   2  11        0.80        3.33      1.54 o
  -1   2  11        3.53        2.86      1.18 o
   0   2  11        1.00       -0.42      1.04 o
   1   2  11        2.07        1.30      1.20 o
   2   2  11        1.31        2.65      1.40 o
   3   2  11       21.03       19.33      1.94 o
   4   2  11       25.58       23.53      2.32 o
   5   2  11       69.64       66.45      3.25 o
   6   2  11        6.19        4.69      2.24 o
   7   2  11       97.49      104.89      4.40 o
   8   2  11       20.21       21.61      6.83 o
   9   2  11       40.70       40.71      4.76 o
  -9   3  11        9.10        9.78      2.01 o
  -8   3  11       15.95       15.87      2.08 o
  -7   3  11       23.16       28.38      2.27 o
  -6   3  11        5.91        6.79      1.64 o
  -5   3  11       10.81       11.44      2.27 o
  -4   3  11        0.15        0.05      1.27 o
  -3   3  11       80.19       73.11      3.35 o
  -2   3  11       11.37        9.22      1.39 o
  -1   3  11      180.49      176.24      3.50 o
   0   3  11       47.16       40.92      2.11 o
   1   3  11      327.89      333.66      4.86 o
   2   3  11        1.45        0.17      1.17 o
   3   3  11      203.86      209.98      4.42 o
   4   3  11       31.51       28.58      2.35 o
   5   3  11       40.82       45.02      2.95 o
   6   3  11        5.88        4.32      2.27 o
   7   3  11       74.26       73.85      4.48 o
   8   3  11        1.02       -0.55      3.29 o
   9   3  11       36.72       41.26      8.85 o
  -9   4  11        0.11        2.97      1.82 o
  -8   4  11       15.96       21.60      2.28 o
  -7   4  11        3.19        1.68      1.62 o
  -6   4  11       20.43       22.76      2.12 o
  -5   4  11        0.66        1.32      1.41 o
  -4   4  11        2.14        1.27      1.41 o
  -3   4  11       43.25       42.67      2.79 o
  -2   4  11        0.08        0.47      1.18 o
  -1   4  11        0.91       -0.43      1.09 o
   0   4  11        3.19        2.08      1.37 o
   1   4  11        0.63       -1.23      1.23 o
   2   4  11        0.91        1.28      1.27 o
   3   4  11       73.26       73.51      2.91 o
   4   4  11       35.68       35.16      3.25 o
   5   4  11       78.32       74.26      3.29 o
   6   4  11       79.50       76.73      3.79 o
   7   4  11      111.10      120.28      5.61 o
   8   4  11        3.95        6.06      2.38 o
  -8   5  11        8.82       16.20      2.15 o
  -7   5  11        9.15       14.12      2.02 o
  -6   5  11        4.63        8.86      1.80 o
  -5   5  11        9.93       11.13      1.74 o
  -4   5  11       43.93       39.69      2.61 o
  -3   5  11      278.17      274.34      5.52 o
  -2   5  11       39.83       38.94      2.25 o
  -1   5  11      109.20      114.22      3.74 o
   0   5  11       17.71       11.05      1.66 o
   1   5  11       10.88       10.19      1.61 o
   2   5  11        2.58        1.28      1.11 o
   3   5  11       61.21       64.88      2.76 o
   4   5  11        0.24        1.76      1.39 o
   5   5  11      111.05      117.73      5.77 o
   6   5  11        0.10        0.47      1.64 o
   7   5  11       14.24       18.48      2.83 o
   8   5  11        0.13        0.26      4.06 o
  -8   6  11        6.57        7.77      2.15 o
  -7   6  11        4.63       -0.30      1.92 o
  -6   6  11        0.93        5.66      2.71 o
  -5   6  11        3.57        2.53      1.72 o
  -4   6  11      112.43      122.03      4.03 o
  -3   6  11        3.15        4.91      1.67 o
  -2   6  11       21.63       25.45      1.97 o
  -1   6  11        0.89       -0.13      1.36 o
   0   6  11        0.64       -1.27      1.27 o
   1   6  11        0.47       -0.06      1.22 o
   2   6  11        8.23        9.46      1.54 o
   3   6  11       50.37       54.04      2.25 o
   4   6  11       15.31       13.61      1.76 o
   5   6  11       66.02       67.99      3.63 o
   6   6  11        6.36        5.58      4.43 o
   7   6  11        0.13        0.86      3.30 o
   8   6  11        0.06       -1.53      3.94 o
  -8   7  11        0.12        1.16      1.96 o
  -7   7  11       51.14       58.64      3.40 o
  -6   7  11        0.08       -1.40      1.87 o
  -5   7  11       84.55       89.90      4.47 o
  -4   7  11        3.46        0.86      1.81 o
  -3   7  11      117.33      124.69      3.97 o
  -2   7  11       43.16       44.87      2.58 o
  -1   7  11      119.42      109.36      3.59 o
   0   7  11       22.13       24.18      2.07 o
   1   7  11       26.58       26.83      1.99 o
   2   7  11        0.84        2.47      1.33 o
   3   7  11       11.04       15.07      2.29 o
   4   7  11       51.07       51.82      3.33 o
   5   7  11       13.32        9.98      2.64 o
   6   7  11        3.06        4.48      2.73 o
   7   7  11       22.15       27.05      4.61 o
  -7   8  11        0.05        0.47      1.89 o
  -6   8  11        3.67        3.85      1.95 o
  -5   8  11       14.89       13.32      2.20 o
  -4   8  11        0.17       -1.32      1.73 o
  -3   8  11        2.44        0.66      1.66 o
  -2   8  11       17.84       19.78      2.12 o
  -1   8  11        0.02       -1.35      1.35 o
   0   8  11        4.24        3.46      1.56 o
   1   8  11       85.31       75.38      3.78 o
   2   8  11        0.13        1.69      1.80 o
   3   8  11       74.76       79.20      3.87 o
   4   8  11       15.34       17.42      2.39 o
   5   8  11       17.38       15.63      2.52 o
   6   8  11        0.59       -0.46      2.15 o
   7   8  11        9.20        8.73      3.83 o
  -7   9  11       32.28       36.18      3.14 o
  -6   9  11        0.02       -0.58      1.97 o
  -5   9  11       43.75       49.43      3.32 o
  -4   9  11        2.59       -1.37      1.76 o
  -3   9  11       17.98       24.16      2.31 o
  -2   9  11        0.02        0.79      1.43 o
  -1   9  11       49.41       47.19      2.71 o
   0   9  11        2.77        5.94      2.17 o
   1   9  11       28.91       26.67      2.67 o
   2   9  11       37.32       40.64      3.82 o
   3   9  11       17.10       17.21      2.52 o
   4   9  11       17.14       21.57      2.65 o
   5   9  11       61.09       50.88      3.95 o
   6   9  11        0.82       -0.03      2.20 o
  -6  10  11       24.70       24.43      2.87 o
  -5  10  11        0.57       -0.55      1.90 o
  -4  10  11        9.43       11.60      2.27 o
  -3  10  11        9.97       10.38      2.15 o
  -2  10  11        0.38        0.85      1.57 o
  -1  10  11       21.11       23.33      2.80 o
   0  10  11        1.28        1.08      1.92 o
   1  10  11       23.77       21.01      2.72 o
   2  10  11        0.43        0.75      1.99 o
   3  10  11       17.77       18.93      2.62 o
   4  10  11        8.35        6.03      2.32 o
   5  10  11        2.18        1.05      2.41 o
  -5  11  11       13.15       15.39      2.48 o
  -4  11  11        6.14        8.64      2.41 o
  -3  11  11       32.38       34.53      2.90 o
  -2  11  11        2.56       -0.50      2.18 o
  -1  11  11       23.22       29.80      2.78 o
   0  11  11        0.57        0.14      1.99 o
   1  11  11       23.40       24.76      2.88 o
   2  11  11       32.29       27.39      2.98 o
   3  11  11       18.34       19.13      2.67 o
   4  11  11       49.39       61.50      4.50 o
  -3  12  11        6.71        6.10      2.95 o
  -2  12  11        1.01       -1.27      2.22 o
  -1  12  11       29.21       31.12      3.61 o
   0  12  11        5.29        4.76      2.34 o
   1  12  11      105.08      120.08      5.28 o
   2  12  11       55.54       60.50      4.48 o
   3  12  11        3.84       -0.13      2.17 o
  -8   0  12        0.26       -0.80      2.74 o
  -6   0  12       19.03       21.46      5.52 o
  -4   0  12       21.54       24.61      3.17 o
  -2   0  12        1.65        1.96      2.13 o
   0   0  12        2.78        4.30      1.83 o
   2   0  12       71.49       79.09      8.55 o
   4   0  12      155.83      168.58      6.08 o
   6   0  12       43.02       47.68      7.38 o
   8   0  12       31.69       29.52      6.15 o
  -8   1  12        9.46        7.69      1.94 o
  -7   1  12        0.24       -1.50      1.50 o
  -6   1  12        1.98        1.68      1.56 o
  -5   1  12       22.26       26.62      2.19 o
  -4   1  12       25.20       27.49      2.11 o
  -3   1  12       12.36        9.26      1.78 o
  -2   1  12        7.68        7.87      1.70 o
  -1   1  12       52.41       50.61      2.49 o
   0   1  12       16.85       14.51      2.06 o
   1   1  12        9.65        7.30      2.17 o
   2   1  12      296.78      296.02      5.65 o
   3   1  12        1.87        1.73      1.56 o
   4   1  12       56.46       58.85      2.94 o
   5   1  12        2.62        2.14      2.00 o
   6   1  12        0.44       -1.88      1.88 o
   7   1  12        1.50        0.60      2.13 o
   8   1  12       37.99       38.64      8.98 o
  -8   2  12        4.60        4.08      1.81 o
  -7   2  12       15.26       13.14      2.13 o
  -6   2  12        5.20        3.68      1.67 o
  -5   2  12        2.92        2.36      1.48 o
  -4   2  12        0.32       -1.36      1.36 o
  -3   2  12        7.29       11.27      1.64 o
  -2   2  12       45.86       39.21      2.27 o
  -1   2  12       22.23       16.30      1.79 o
   0   2  12       37.43       39.32      2.45 o
   1   2  12       74.83       68.81      2.74 o
   2   2  12       15.12       14.25      1.90 o
   3   2  12        3.63        4.28      1.59 o
   4   2  12       53.79       53.07      3.12 o
   5   2  12       65.44       63.52      3.39 o
   6   2  12       73.92       73.66      4.04 o
   7   2  12        0.14        1.81      2.33 o
   8   2  12      131.42      141.63      8.00 o
  -8   3  12        0.44        0.57      1.74 o
  -7   3  12        4.53        3.62      1.81 o
  -6   3  12       22.04       21.26      2.16 o
  -5   3  12        0.15       -0.55      1.45 o
  -4   3  12       49.50       55.44      3.06 o
  -3   3  12       49.96       52.86      2.63 o
  -2   3  12      141.57      148.57      3.74 o
  -1   3  12       14.06       13.48      1.58 o
   0   3  12      171.06      178.05      3.97 o
   1   3  12       19.26       21.34      1.82 o
   2   3  12       28.79       23.97      2.35 o
   3   3  12        2.39        2.21      1.69 o
   4   3  12       99.47       94.73      3.87 o
   5   3  12        5.09        3.52      1.85 o
   6   3  12       57.80       60.96      3.73 o
   7   3  12       21.73       26.32      3.32 o
   8   3  12        0.86        1.79      2.38 o
  -8   4  12        6.50        4.21      1.94 o
  -7   4  12        4.92        5.70      2.74 o
  -6   4  12        4.94        6.49      1.79 o
  -5   4  12        0.14       -0.88      1.54 o
  -4   4  12        0.00       -2.38      2.38 o
  -3   4  12        5.80        9.05      1.81 o
  -2   4  12        0.18        0.50      1.46 o
  -1   4  12       44.54       53.17      2.59 o
   0   4  12        9.25       10.78      1.74 o
   1   4  12        1.40        0.45      1.37 o
   2   4  12       31.03       22.80      2.01 o
   3   4  12       34.58       34.94      2.67 o
   4   4  12      100.62       96.13      3.92 o
   5   4  12        4.53        8.19      1.94 o
   6   4  12       85.43       96.68      4.44 o
   7   4  12        2.40        2.52      2.35 o
  -7   5  12        0.31        0.10      2.11 o
  -6   5  12      104.28      127.20      4.53 o
  -5   5  12       11.63        6.52      2.00 o
  -4   5  12       92.41      106.37      4.00 o
  -3   5  12       32.01       34.74      2.63 o
  -2   5  12       12.61       16.95      1.88 o
  -1   5  12       20.13       24.59      2.03 o
   0   5  12       17.87       16.45      1.95 o
   1   5  12        4.60        4.46      1.59 o
   2   5  12       55.09       57.98      3.69 o
   3   5  12        0.39       -0.10      1.39 o
   4   5  12       52.10       54.39      3.12 o
   5   5  12       32.83       39.73      2.87 o
   6   5  12       10.88        6.35      3.56 o
   7   5  12        5.44        8.02      3.64 o
  -7   6  12        0.03       -0.16      1.98 o
  -6   6  12        0.46       -1.79      1.79 o
  -5   6  12       11.03        7.97      2.08 o
  -4   6  12       15.57       15.88      2.21 o
  -3   6  12       43.07       52.60      3.08 o
  -2   6  12       24.37       25.30      2.18 o
  -1   6  12        0.07       -0.64      1.41 o
   0   6  12       37.44       41.21      2.58 o
   1   6  12        0.25        1.69      1.85 o
   2   6  12       55.92       64.93      2.94 o
   3   6  12       27.83       30.80      2.81 o
   4   6  12        0.11       -1.13      2.21 o
   5   6  12        2.79        3.34      2.30 o
   6   6  12       16.29       20.12      3.60 o
   7   6  12       23.83       30.95      5.11 o
  -6   7  12        8.20       11.22      2.62 o
  -5   7  12        2.54        4.17      2.25 o
  -4   7  12       23.62       21.60      2.44 o
  -3   7  12        1.68        1.60      2.00 o
  -2   7  12       76.87       75.84      3.21 o
  -1   7  12        0.44       -1.36      1.36 o
   0   7  12      130.47      144.63      5.06 o
   1   7  12       17.82       14.65      2.55 o
   2   7  12       33.84       34.45      2.94 o
   3   7  12       12.83       11.83      2.34 o
   4   7  12        0.02        0.60      2.30 o
   5   7  12       14.11       14.14      2.87 o
   6   7  12       41.92       42.08      4.50 o
  -6   8  12        1.07       -1.85      1.85 o
  -5   8  12       21.72       16.95      2.43 o
  -4   8  12        1.81        1.40      1.81 o
  -3   8  12        1.63        0.44      1.74 o
  -2   8  12        5.40        3.71      1.66 o
  -1   8  12        0.14       -1.42      1.42 o
   0   8  12       14.14       11.44      1.82 o
   1   8  12        5.39        8.77      2.29 o
   2   8  12       45.77       48.75      3.33 o
   3   8  12       14.94       14.45      2.43 o
   4   8  12       32.25       32.12      3.04 o
   5   8  12        0.72       -0.42      3.29 o
  -5   9  12        5.25        6.87      2.21 o
  -4   9  12       20.66       24.48      2.60 o
  -3   9  12        0.09       -1.71      1.71 o
  -2   9  12       35.84       32.70      2.46 o
  -1   9  12        7.27        7.78      2.10 o
   0   9  12       32.08       32.87      3.16 o
   1   9  12       25.75       32.26      3.10 o
   2   9  12       18.24       18.51      2.67 o
   3   9  12       72.70       76.43      4.32 o
   4   9  12       29.29       32.18      3.11 o
   5   9  12        1.72       -1.15      2.87 o
  -4  10  12        8.25        4.38      2.09 o
  -3  10  12        0.01       -1.72      1.72 o
  -2  10  12        1.79        2.48      2.13 o
  -1  10  12        1.18        1.16      1.99 o
   0  10  12       40.63       38.64      3.39 o
   1  10  12        0.51        2.77      2.23 o
   2  10  12       40.74       41.16      3.40 o
   3  10  12        3.56        4.38      2.88 o
  -2  11  12       71.58       81.77      4.88 o
  -1  11  12        0.10        1.30      2.21 o
   0  11  12       58.94       58.06      4.02 o
   1  11  12       32.85       36.85      3.49 o
   2  11  12        1.90        2.13      2.28 o
  -7   0  13        8.34       13.00      3.31 o
  -5   0  13        5.53        4.41      2.68 o
  -3   0  13       73.16       81.22      5.03 o
  -1   0  13       30.04       33.75      3.60 o
   1   0  13        0.02       -0.44      1.88 o
   3   0  13      100.19       95.43      5.28 o
   5   0  13        1.11       -0.85      4.43 o
  -7   1  13        6.78        7.01      2.14 o
  -6   1  13        4.12        4.88      2.01 o
  -5   1  13        9.50       13.74      2.17 o
  -4   1  13       10.61        9.27      2.41 o
  -3   1  13        2.91        1.28      1.99 o
  -2   1  13        4.42        4.30      1.76 o
  -1   1  13       22.31       21.76      2.21 o
   0   1  13        3.98        2.31      1.49 o
   1   1  13       28.09       37.42      2.35 o
   2   1  13      107.61      110.92      3.83 o
   3   1  13        4.40        5.32      1.79 o
   4   1  13        0.52       -1.84      1.84 o
   5   1  13       13.45       10.57      2.55 o
   6   1  13       25.12       26.31      4.44 o
  -7   2  13        1.92       -1.40      1.92 o
  -6   2  13       14.26       15.04      2.34 o
  -5   2  13        7.37        6.07      1.95 o
  -4   2  13        1.00       -0.74      1.76 o
  -3   2  13       12.12       13.78      2.10 o
  -2   2  13        1.47        1.20      1.63 o
  -1   2  13       24.70       26.21      2.18 o
   0   2  13       90.81       99.57      3.46 o
   1   2  13       49.42       46.90      2.51 o
   2   2  13       20.79       23.63      2.29 o
   3   2  13       46.30       48.32      3.19 o
   4   2  13        2.75        1.89      1.85 o
   5   2  13       76.48       83.56      3.98 o
   6   2  13        0.59        0.04      2.15 o
  -6   3  13        0.03       -0.19      1.68 o
  -5   3  13       47.59       53.44      3.29 o
  -4   3  13        0.32        1.60      2.35 o
  -3   3  13       73.77       86.16      4.17 o
  -2   3  13       15.04       20.11      2.57 o
  -1   3  13        1.07        2.34      1.72 o
   0   3  13       11.89        9.48      1.95 o
   1   3  13       53.92       50.37      3.19 o
   2   3  13        7.89        9.39      1.81 o
   3   3  13      106.60      112.98      4.29 o
   4   3  13       16.35       15.49      2.35 o
   5   3  13        0.78        1.16      1.96 o
   6   3  13        8.09        8.53      2.46 o
  -6   4  13        0.54       -1.58      1.88 o
  -5   4  13        3.84        6.39      2.02 o
  -4   4  13       38.87       44.16      2.97 o
  -3   4  13        7.96        8.04      2.24 o
  -2   4  13        0.79        4.29      3.19 o
  -1   4  13       11.79        7.86      1.93 o
   0   4  13        1.48        1.04      2.43 o
   1   4  13        4.15        3.14      2.00 o
   2   4  13       43.90       43.17      3.02 o
   3   4  13       76.83       80.31      3.38 o
   4   4  13       15.78       15.32      2.40 o
   5   4  13       56.54       60.72      4.28 o
   6   4  13        4.00        6.58      2.70 o
  -6   5  13        5.07        4.28      2.14 o
  -5   5  13       16.16       20.54      2.52 o
  -4   5  13        2.29        4.50      1.96 o
  -3   5  13       14.82       17.14      2.28 o
  -2   5  13       35.53       41.54      2.84 o
  -1   5  13       40.95       43.60      2.61 o
   0   5  13        0.84        0.74      1.84 o
   1   5  13       41.95       44.58      3.06 o
   2   5  13       32.95       34.87      2.78 o
   3   5  13       40.32       41.61      2.98 o
   4   5  13       24.85       38.40      3.65 o
   5   5  13       12.57       14.68      3.78 o
  -5   6  13       12.33       11.53      2.36 o
  -4   6  13        2.24        2.54      2.13 o
  -3   6  13       10.22       11.51      2.18 o
  -2   6  13        3.48        9.26      2.00 o
  -1   6  13       57.13       63.27      3.03 o
   0   6  13        3.31        1.58      1.69 o
   1   6  13       44.97       50.11      3.49 o
   2   6  13       32.27       39.35      3.75 o
   3   6  13       17.17       26.20      3.66 o
   4   6  13        3.29        2.96      2.47 o
   5   6  13       63.24       71.77      6.75 o
  -5   7  13        4.89       10.87      2.84 o
  -4   7  13        0.04       -1.46      2.91 o
  -3   7  13       19.59       21.24      2.47 o
  -2   7  13       19.81       19.53      2.38 o
  -1   7  13      125.33      147.39      5.43 o
   0   7  13        0.12        0.05      1.65 o
   1   7  13        0.07        0.49      2.03 o
   2   7  13        1.15       -1.64      2.43 o
   3   7  13        0.02       -1.37      2.36 o
   4   7  13       50.44       59.61      4.37 o
  -4   8  13       10.73        9.12      2.62 o
  -3   8  13        0.77       -1.84      1.84 o
  -2   8  13       57.28       61.06      3.13 o
  -1   8  13       34.91       35.59      2.78 o
   0   8  13        0.08        1.53      2.19 o
   1   8  13      117.18      116.97      5.16 o
   2   8  13       41.40       45.35      3.56 o
   3   8  13        0.20       -1.63      2.44 o
  -2   9  13        8.77        9.39      2.03 o
  -1   9  13       54.02       55.31      3.58 o
   0   9  13       13.80       15.24      2.78 o
   1   9  13       60.48       63.18      6.56 o
   2   9  13        9.53       11.16      2.60 o
  -4   0  14        3.18        2.13      2.88 o
  -2   0  14        1.28       -0.36      2.53 o
   0   0  14       79.98       70.47      4.89 o
   2   0  14        2.13        4.63      3.02 o
   4   0  14        0.17       -1.01      2.44 o
  -5   1  14        4.77        3.80      2.24 o
  -4   1  14        0.37       -0.05      1.86 o
  -3   1  14        3.45       -1.27      1.81 o
  -2   1  14        4.89        7.87      2.04 o
  -1   1  14       18.00       17.60      2.30 o
   0   1  14       42.00       49.47      2.81 o
   1   1  14       14.10       11.11      1.78 o
   2   1  14        3.38        0.31      1.62 o
   3   1  14       12.62       16.56      2.49 o
   4   1  14        2.62        2.51      2.21 o
  -5   2  14        0.36       -0.15      1.92 o
  -4   2  14       74.95       83.20      4.41 o
  -3   2  14       10.75       12.66      2.52 o
  -2   2  14       37.41       36.46      3.19 o
  -1   2  14        3.17        7.44      2.22 o
   0   2  14        8.56        9.05      2.07 o
   1   2  14        0.18        1.98      1.88 o
   2   2  14       38.80       47.85      2.98 o
   3   2  14        0.11       -0.78      1.92 o
   4   2  14       80.53       83.62      4.15 o
  -4   3  14       18.54       19.46      3.66 o
  -3   3  14       14.81       13.65      2.59 o
  -2   3  14        5.23        7.74      3.85 o
  -1   3  14        1.28       -1.58      1.93 o
   0   3  14        2.96        0.51      1.80 o
   1   3  14       11.56        9.95      2.32 o
   2   3  14        0.10       -0.24      2.00 o
   3   3  14       15.80       15.50      2.51 o
   4   3  14       13.96       14.80      2.55 o
  -4   4  14       38.56       36.70      3.37 o
  -3   4  14        3.46        3.70      2.29 o
  -2   4  14       12.26        9.57      2.48 o
  -1   4  14        6.58        8.74      2.09 o
   0   4  14       46.85       51.06      3.19 o
   1   4  14       14.84       14.88      2.53 o
   2   4  14      107.81      114.90      7.91 o
   3   4  14        8.71        7.48      1.97 o
   4   4  14        4.63        5.52      1.97 o
  -3   5  14        0.18        0.98      2.25 o
  -2   5  14        1.51       -0.65      2.09 o
  -1   5  14        2.47        2.47      1.96 o
   0   5  14       24.79       25.39      2.57 o
   1   5  14       26.54       25.86      2.81 o
   2   5  14       50.84       55.32      3.54 o
   3   5  14       10.78        7.90      2.93 o
  -2   6  14       17.07       15.41      2.68 o
  -1   6  14        4.09        5.29      2.84 o
   0   6  14       34.64       37.28      2.99 o
   1   6  14       82.26       86.04      5.09 o
   2   6  14       18.21       18.87      3.34 o
   0   7  14       24.96       27.99      3.29 o
  -1   0  15        2.83        0.51      2.84 o
   1   0  15       12.83        9.60      3.62 o
  -1   1  15        0.60        0.47      2.23 o
   0   1  15        7.01        5.53      2.43 o
 
